# Supplementary material for: Chemically synthesized high-fidelity oligos ≤ 600 nt as building blocks to accelerate complex gene construction in synthetic biology
Source: Synth Biol (Oxf). 2026 May 23;11(1):ysag005. doi: 10.1093/synbio/ysag005 (PMC13218287; doi:10.1093/synbio/ysag005)
Supplement: Supplementary_Material_ysag005 [file supplementary_material_ysag005.zip]

Archive with 2 entries (2 files):
- Supplementary_Material_ysag005.pdf
- Table S3.txt
