# Supplementary material for: Chemically synthesized high-fidelity oligos ≤ 600 nt as building blocks to accelerate complex gene construction in synthetic biology
Source: Synth Biol (Oxf). 2026 May 23;11(1):ysag005. doi: 10.1093/synbio/ysag005 (PMC13218287; doi:10.1093/synbio/ysag005)
Supplement: Supplementary_Material_ysag005 [file supplementary_material_ysag005.zip › Table S3.txt]

Table S3. Detailed statistics of error types and their distribution across nucleotide positions in the 510nt GFP synthetic sequence.
Seq	Pos	Ref	Depth	Block	Group	Type	Count	Freq_rpk
ref_510NT	1	C	50797	Fwd_block	del	delA	0	0
ref_510NT	1	C	50797	Fwd_block	del	delC	0	0
ref_510NT	1	C	50797	Fwd_block	del	delG	0	0
ref_510NT	1	C	50797	Fwd_block	del	delT	0	0
ref_510NT	1	C	50797	Fwd_block	sub	A>C	0	0
ref_510NT	1	C	50797	Fwd_block	sub	A>G	0	0
ref_510NT	1	C	50797	Fwd_block	sub	A>T	0	0
ref_510NT	1	C	50797	Fwd_block	sub	C>A	0	0
ref_510NT	1	C	50797	Fwd_block	sub	C>G	0	0
ref_510NT	1	C	50797	Fwd_block	sub	C>T	0	0
ref_510NT	1	C	50797	Fwd_block	sub	G>A	0	0
ref_510NT	1	C	50797	Fwd_block	sub	G>C	0	0
ref_510NT	1	C	50797	Fwd_block	sub	G>T	0	0
ref_510NT	1	C	50797	Fwd_block	sub	T>A	0	0
ref_510NT	1	C	50797	Fwd_block	sub	T>C	0	0
ref_510NT	1	C	50797	Fwd_block	sub	T>G	0	0
ref_510NT	2	T	53259	Fwd_block	del	delA	0	0
ref_510NT	2	T	53259	Fwd_block	del	delC	0	0
ref_510NT	2	T	53259	Fwd_block	del	delG	0	0
ref_510NT	2	T	53259	Fwd_block	del	delT	0	0
ref_510NT	2	T	53259	Fwd_block	sub	A>C	0	0
ref_510NT	2	T	53259	Fwd_block	sub	A>G	0	0
ref_510NT	2	T	53259	Fwd_block	sub	A>T	0	0
ref_510NT	2	T	53259	Fwd_block	sub	C>A	0	0
ref_510NT	2	T	53259	Fwd_block	sub	C>G	0	0
ref_510NT	2	T	53259	Fwd_block	sub	C>T	0	0
ref_510NT	2	T	53259	Fwd_block	sub	G>A	0	0
ref_510NT	2	T	53259	Fwd_block	sub	G>C	0	0
ref_510NT	2	T	53259	Fwd_block	sub	G>T	0	0
ref_510NT	2	T	53259	Fwd_block	sub	T>A	0	0
ref_510NT	2	T	53259	Fwd_block	sub	T>C	0	0
ref_510NT	2	T	53259	Fwd_block	sub	T>G	0	0
ref_510NT	3	G	64090	Fwd_block	del	delA	0	0
ref_510NT	3	G	64090	Fwd_block	del	delC	0	0
ref_510NT	3	G	64090	Fwd_block	del	delG	0	0
ref_510NT	3	G	64090	Fwd_block	del	delT	0	0
ref_510NT	3	G	64090	Fwd_block	sub	A>C	0	0
ref_510NT	3	G	64090	Fwd_block	sub	A>G	0	0
ref_510NT	3	G	64090	Fwd_block	sub	A>T	0	0
ref_510NT	3	G	64090	Fwd_block	sub	C>A	0	0
ref_510NT	3	G	64090	Fwd_block	sub	C>G	0	0
ref_510NT	3	G	64090	Fwd_block	sub	C>T	0	0
ref_510NT	3	G	64090	Fwd_block	sub	G>A	11	0.172
ref_510NT	3	G	64090	Fwd_block	sub	G>C	50	0.78
ref_510NT	3	G	64090	Fwd_block	sub	G>T	102	1.592
ref_510NT	3	G	64090	Fwd_block	sub	T>A	0	0
ref_510NT	3	G	64090	Fwd_block	sub	T>C	0	0
ref_510NT	3	G	64090	Fwd_block	sub	T>G	0	0
ref_510NT	4	A	64890	Fwd_block	del	delA	8	0.123
ref_510NT	4	A	64890	Fwd_block	del	delC	0	0
ref_510NT	4	A	64890	Fwd_block	del	delG	0	0
ref_510NT	4	A	64890	Fwd_block	del	delT	0	0
ref_510NT	4	A	64890	Fwd_block	sub	A>C	6	0.092
ref_510NT	4	A	64890	Fwd_block	sub	A>G	10	0.154
ref_510NT	4	A	64890	Fwd_block	sub	A>T	39	0.601
ref_510NT	4	A	64890	Fwd_block	sub	C>A	0	0
ref_510NT	4	A	64890	Fwd_block	sub	C>G	0	0
ref_510NT	4	A	64890	Fwd_block	sub	C>T	0	0
ref_510NT	4	A	64890	Fwd_block	sub	G>A	0	0
ref_510NT	4	A	64890	Fwd_block	sub	G>C	0	0
ref_510NT	4	A	64890	Fwd_block	sub	G>T	0	0
ref_510NT	4	A	64890	Fwd_block	sub	T>A	0	0
ref_510NT	4	A	64890	Fwd_block	sub	T>C	0	0
ref_510NT	4	A	64890	Fwd_block	sub	T>G	0	0
ref_510NT	5	C	68916	Fwd_block	del	delA	0	0
ref_510NT	5	C	68916	Fwd_block	del	delC	5	0.073
ref_510NT	5	C	68916	Fwd_block	del	delG	0	0
ref_510NT	5	C	68916	Fwd_block	del	delT	0	0
ref_510NT	5	C	68916	Fwd_block	sub	A>C	0	0
ref_510NT	5	C	68916	Fwd_block	sub	A>G	0	0
ref_510NT	5	C	68916	Fwd_block	sub	A>T	0	0
ref_510NT	5	C	68916	Fwd_block	sub	C>A	60	0.871
ref_510NT	5	C	68916	Fwd_block	sub	C>G	8	0.116
ref_510NT	5	C	68916	Fwd_block	sub	C>T	10	0.145
ref_510NT	5	C	68916	Fwd_block	sub	G>A	0	0
ref_510NT	5	C	68916	Fwd_block	sub	G>C	0	0
ref_510NT	5	C	68916	Fwd_block	sub	G>T	0	0
ref_510NT	5	C	68916	Fwd_block	sub	T>A	0	0
ref_510NT	5	C	68916	Fwd_block	sub	T>C	0	0
ref_510NT	5	C	68916	Fwd_block	sub	T>G	0	0
ref_510NT	6	G	69509	Fwd_block	del	delA	0	0
ref_510NT	6	G	69509	Fwd_block	del	delC	0	0
ref_510NT	6	G	69509	Fwd_block	del	delG	1	0.014
ref_510NT	6	G	69509	Fwd_block	del	delT	0	0
ref_510NT	6	G	69509	Fwd_block	sub	A>C	0	0
ref_510NT	6	G	69509	Fwd_block	sub	A>G	0	0
ref_510NT	6	G	69509	Fwd_block	sub	A>T	0	0
ref_510NT	6	G	69509	Fwd_block	sub	C>A	0	0
ref_510NT	6	G	69509	Fwd_block	sub	C>G	0	0
ref_510NT	6	G	69509	Fwd_block	sub	C>T	0	0
ref_510NT	6	G	69509	Fwd_block	sub	G>A	25	0.36
ref_510NT	6	G	69509	Fwd_block	sub	G>C	75	1.079
ref_510NT	6	G	69509	Fwd_block	sub	G>T	101	1.453
ref_510NT	6	G	69509	Fwd_block	sub	T>A	0	0
ref_510NT	6	G	69509	Fwd_block	sub	T>C	0	0
ref_510NT	6	G	69509	Fwd_block	sub	T>G	0	0
ref_510NT	7	C	70497	Fwd_block	del	delA	0	0
ref_510NT	7	C	70497	Fwd_block	del	delC	0	0
ref_510NT	7	C	70497	Fwd_block	del	delG	0	0
ref_510NT	7	C	70497	Fwd_block	del	delT	0	0
ref_510NT	7	C	70497	Fwd_block	sub	A>C	0	0
ref_510NT	7	C	70497	Fwd_block	sub	A>G	0	0
ref_510NT	7	C	70497	Fwd_block	sub	A>T	0	0
ref_510NT	7	C	70497	Fwd_block	sub	C>A	74	1.05
ref_510NT	7	C	70497	Fwd_block	sub	C>G	30	0.426
ref_510NT	7	C	70497	Fwd_block	sub	C>T	4	0.057
ref_510NT	7	C	70497	Fwd_block	sub	G>A	0	0
ref_510NT	7	C	70497	Fwd_block	sub	G>C	0	0
ref_510NT	7	C	70497	Fwd_block	sub	G>T	0	0
ref_510NT	7	C	70497	Fwd_block	sub	T>A	0	0
ref_510NT	7	C	70497	Fwd_block	sub	T>C	0	0
ref_510NT	7	C	70497	Fwd_block	sub	T>G	0	0
ref_510NT	8	T	70565	Fwd_block	del	delA	0	0
ref_510NT	8	T	70565	Fwd_block	del	delC	0	0
ref_510NT	8	T	70565	Fwd_block	del	delG	0	0
ref_510NT	8	T	70565	Fwd_block	del	delT	2	0.028
ref_510NT	8	T	70565	Fwd_block	sub	A>C	0	0
ref_510NT	8	T	70565	Fwd_block	sub	A>G	0	0
ref_510NT	8	T	70565	Fwd_block	sub	A>T	0	0
ref_510NT	8	T	70565	Fwd_block	sub	C>A	0	0
ref_510NT	8	T	70565	Fwd_block	sub	C>G	0	0
ref_510NT	8	T	70565	Fwd_block	sub	C>T	0	0
ref_510NT	8	T	70565	Fwd_block	sub	G>A	0	0
ref_510NT	8	T	70565	Fwd_block	sub	G>C	0	0
ref_510NT	8	T	70565	Fwd_block	sub	G>T	0	0
ref_510NT	8	T	70565	Fwd_block	sub	T>A	243	3.444
ref_510NT	8	T	70565	Fwd_block	sub	T>C	14	0.198
ref_510NT	8	T	70565	Fwd_block	sub	T>G	98	1.389
ref_510NT	9	G	70953	Fwd_block	del	delA	0	0
ref_510NT	9	G	70953	Fwd_block	del	delC	0	0
ref_510NT	9	G	70953	Fwd_block	del	delG	0	0
ref_510NT	9	G	70953	Fwd_block	del	delT	0	0
ref_510NT	9	G	70953	Fwd_block	sub	A>C	0	0
ref_510NT	9	G	70953	Fwd_block	sub	A>G	0	0
ref_510NT	9	G	70953	Fwd_block	sub	A>T	0	0
ref_510NT	9	G	70953	Fwd_block	sub	C>A	0	0
ref_510NT	9	G	70953	Fwd_block	sub	C>G	0	0
ref_510NT	9	G	70953	Fwd_block	sub	C>T	0	0
ref_510NT	9	G	70953	Fwd_block	sub	G>A	8	0.113
ref_510NT	9	G	70953	Fwd_block	sub	G>C	40	0.564
ref_510NT	9	G	70953	Fwd_block	sub	G>T	285	4.017
ref_510NT	9	G	70953	Fwd_block	sub	T>A	0	0
ref_510NT	9	G	70953	Fwd_block	sub	T>C	0	0
ref_510NT	9	G	70953	Fwd_block	sub	T>G	0	0
ref_510NT	10	A	71066	Fwd_block	del	delA	8	0.113
ref_510NT	10	A	71066	Fwd_block	del	delC	0	0
ref_510NT	10	A	71066	Fwd_block	del	delG	0	0
ref_510NT	10	A	71066	Fwd_block	del	delT	0	0
ref_510NT	10	A	71066	Fwd_block	sub	A>C	2	0.028
ref_510NT	10	A	71066	Fwd_block	sub	A>G	47	0.661
ref_510NT	10	A	71066	Fwd_block	sub	A>T	72	1.013
ref_510NT	10	A	71066	Fwd_block	sub	C>A	0	0
ref_510NT	10	A	71066	Fwd_block	sub	C>G	0	0
ref_510NT	10	A	71066	Fwd_block	sub	C>T	0	0
ref_510NT	10	A	71066	Fwd_block	sub	G>A	0	0
ref_510NT	10	A	71066	Fwd_block	sub	G>C	0	0
ref_510NT	10	A	71066	Fwd_block	sub	G>T	0	0
ref_510NT	10	A	71066	Fwd_block	sub	T>A	0	0
ref_510NT	10	A	71066	Fwd_block	sub	T>C	0	0
ref_510NT	10	A	71066	Fwd_block	sub	T>G	0	0
ref_510NT	11	A	71231	Fwd_block	del	delA	0	0
ref_510NT	11	A	71231	Fwd_block	del	delC	0	0
ref_510NT	11	A	71231	Fwd_block	del	delG	0	0
ref_510NT	11	A	71231	Fwd_block	del	delT	0	0
ref_510NT	11	A	71231	Fwd_block	sub	A>C	8	0.112
ref_510NT	11	A	71231	Fwd_block	sub	A>G	12	0.168
ref_510NT	11	A	71231	Fwd_block	sub	A>T	4	0.056
ref_510NT	11	A	71231	Fwd_block	sub	C>A	0	0
ref_510NT	11	A	71231	Fwd_block	sub	C>G	0	0
ref_510NT	11	A	71231	Fwd_block	sub	C>T	0	0
ref_510NT	11	A	71231	Fwd_block	sub	G>A	0	0
ref_510NT	11	A	71231	Fwd_block	sub	G>C	0	0
ref_510NT	11	A	71231	Fwd_block	sub	G>T	0	0
ref_510NT	11	A	71231	Fwd_block	sub	T>A	0	0
ref_510NT	11	A	71231	Fwd_block	sub	T>C	0	0
ref_510NT	11	A	71231	Fwd_block	sub	T>G	0	0
ref_510NT	12	G	71672	Fwd_block	del	delA	0	0
ref_510NT	12	G	71672	Fwd_block	del	delC	0	0
ref_510NT	12	G	71672	Fwd_block	del	delG	1	0.014
ref_510NT	12	G	71672	Fwd_block	del	delT	0	0
ref_510NT	12	G	71672	Fwd_block	sub	A>C	0	0
ref_510NT	12	G	71672	Fwd_block	sub	A>G	0	0
ref_510NT	12	G	71672	Fwd_block	sub	A>T	0	0
ref_510NT	12	G	71672	Fwd_block	sub	C>A	0	0
ref_510NT	12	G	71672	Fwd_block	sub	C>G	0	0
ref_510NT	12	G	71672	Fwd_block	sub	C>T	0	0
ref_510NT	12	G	71672	Fwd_block	sub	G>A	4	0.056
ref_510NT	12	G	71672	Fwd_block	sub	G>C	35	0.488
ref_510NT	12	G	71672	Fwd_block	sub	G>T	336	4.688
ref_510NT	12	G	71672	Fwd_block	sub	T>A	0	0
ref_510NT	12	G	71672	Fwd_block	sub	T>C	0	0
ref_510NT	12	G	71672	Fwd_block	sub	T>G	0	0
ref_510NT	13	T	71721	Fwd_block	del	delA	0	0
ref_510NT	13	T	71721	Fwd_block	del	delC	0	0
ref_510NT	13	T	71721	Fwd_block	del	delG	0	0
ref_510NT	13	T	71721	Fwd_block	del	delT	4	0.056
ref_510NT	13	T	71721	Fwd_block	sub	A>C	0	0
ref_510NT	13	T	71721	Fwd_block	sub	A>G	0	0
ref_510NT	13	T	71721	Fwd_block	sub	A>T	0	0
ref_510NT	13	T	71721	Fwd_block	sub	C>A	0	0
ref_510NT	13	T	71721	Fwd_block	sub	C>G	0	0
ref_510NT	13	T	71721	Fwd_block	sub	C>T	0	0
ref_510NT	13	T	71721	Fwd_block	sub	G>A	0	0
ref_510NT	13	T	71721	Fwd_block	sub	G>C	0	0
ref_510NT	13	T	71721	Fwd_block	sub	G>T	0	0
ref_510NT	13	T	71721	Fwd_block	sub	T>A	260	3.625
ref_510NT	13	T	71721	Fwd_block	sub	T>C	3	0.042
ref_510NT	13	T	71721	Fwd_block	sub	T>G	58	0.809
ref_510NT	14	T	71923	Fwd_block	del	delA	0	0
ref_510NT	14	T	71923	Fwd_block	del	delC	0	0
ref_510NT	14	T	71923	Fwd_block	del	delG	0	0
ref_510NT	14	T	71923	Fwd_block	del	delT	0	0
ref_510NT	14	T	71923	Fwd_block	sub	A>C	0	0
ref_510NT	14	T	71923	Fwd_block	sub	A>G	0	0
ref_510NT	14	T	71923	Fwd_block	sub	A>T	0	0
ref_510NT	14	T	71923	Fwd_block	sub	C>A	0	0
ref_510NT	14	T	71923	Fwd_block	sub	C>G	0	0
ref_510NT	14	T	71923	Fwd_block	sub	C>T	0	0
ref_510NT	14	T	71923	Fwd_block	sub	G>A	0	0
ref_510NT	14	T	71923	Fwd_block	sub	G>C	0	0
ref_510NT	14	T	71923	Fwd_block	sub	G>T	0	0
ref_510NT	14	T	71923	Fwd_block	sub	T>A	292	4.06
ref_510NT	14	T	71923	Fwd_block	sub	T>C	44	0.612
ref_510NT	14	T	71923	Fwd_block	sub	T>G	26	0.361
ref_510NT	15	C	72157	Fwd_block	del	delA	0	0
ref_510NT	15	C	72157	Fwd_block	del	delC	0	0
ref_510NT	15	C	72157	Fwd_block	del	delG	0	0
ref_510NT	15	C	72157	Fwd_block	del	delT	0	0
ref_510NT	15	C	72157	Fwd_block	sub	A>C	0	0
ref_510NT	15	C	72157	Fwd_block	sub	A>G	0	0
ref_510NT	15	C	72157	Fwd_block	sub	A>T	0	0
ref_510NT	15	C	72157	Fwd_block	sub	C>A	517	7.165
ref_510NT	15	C	72157	Fwd_block	sub	C>G	15	0.208
ref_510NT	15	C	72157	Fwd_block	sub	C>T	4	0.055
ref_510NT	15	C	72157	Fwd_block	sub	G>A	0	0
ref_510NT	15	C	72157	Fwd_block	sub	G>C	0	0
ref_510NT	15	C	72157	Fwd_block	sub	G>T	0	0
ref_510NT	15	C	72157	Fwd_block	sub	T>A	0	0
ref_510NT	15	C	72157	Fwd_block	sub	T>C	0	0
ref_510NT	15	C	72157	Fwd_block	sub	T>G	0	0
ref_510NT	16	A	72230	Fwd_block	del	delA	3	0.042
ref_510NT	16	A	72230	Fwd_block	del	delC	0	0
ref_510NT	16	A	72230	Fwd_block	del	delG	0	0
ref_510NT	16	A	72230	Fwd_block	del	delT	0	0
ref_510NT	16	A	72230	Fwd_block	sub	A>C	64	0.886
ref_510NT	16	A	72230	Fwd_block	sub	A>G	11	0.152
ref_510NT	16	A	72230	Fwd_block	sub	A>T	14	0.194
ref_510NT	16	A	72230	Fwd_block	sub	C>A	0	0
ref_510NT	16	A	72230	Fwd_block	sub	C>G	0	0
ref_510NT	16	A	72230	Fwd_block	sub	C>T	0	0
ref_510NT	16	A	72230	Fwd_block	sub	G>A	0	0
ref_510NT	16	A	72230	Fwd_block	sub	G>C	0	0
ref_510NT	16	A	72230	Fwd_block	sub	G>T	0	0
ref_510NT	16	A	72230	Fwd_block	sub	T>A	0	0
ref_510NT	16	A	72230	Fwd_block	sub	T>C	0	0
ref_510NT	16	A	72230	Fwd_block	sub	T>G	0	0
ref_510NT	17	T	72410	Fwd_block	del	delA	0	0
ref_510NT	17	T	72410	Fwd_block	del	delC	0	0
ref_510NT	17	T	72410	Fwd_block	del	delG	0	0
ref_510NT	17	T	72410	Fwd_block	del	delT	22	0.304
ref_510NT	17	T	72410	Fwd_block	sub	A>C	0	0
ref_510NT	17	T	72410	Fwd_block	sub	A>G	0	0
ref_510NT	17	T	72410	Fwd_block	sub	A>T	0	0
ref_510NT	17	T	72410	Fwd_block	sub	C>A	0	0
ref_510NT	17	T	72410	Fwd_block	sub	C>G	0	0
ref_510NT	17	T	72410	Fwd_block	sub	C>T	0	0
ref_510NT	17	T	72410	Fwd_block	sub	G>A	0	0
ref_510NT	17	T	72410	Fwd_block	sub	G>C	0	0
ref_510NT	17	T	72410	Fwd_block	sub	G>T	0	0
ref_510NT	17	T	72410	Fwd_block	sub	T>A	502	6.933
ref_510NT	17	T	72410	Fwd_block	sub	T>C	8	0.11
ref_510NT	17	T	72410	Fwd_block	sub	T>G	15	0.207
ref_510NT	18	C	72959	Fwd_block	del	delA	0	0
ref_510NT	18	C	72959	Fwd_block	del	delC	0	0
ref_510NT	18	C	72959	Fwd_block	del	delG	0	0
ref_510NT	18	C	72959	Fwd_block	del	delT	0	0
ref_510NT	18	C	72959	Fwd_block	sub	A>C	0	0
ref_510NT	18	C	72959	Fwd_block	sub	A>G	0	0
ref_510NT	18	C	72959	Fwd_block	sub	A>T	0	0
ref_510NT	18	C	72959	Fwd_block	sub	C>A	508	6.963
ref_510NT	18	C	72959	Fwd_block	sub	C>G	44	0.603
ref_510NT	18	C	72959	Fwd_block	sub	C>T	0	0
ref_510NT	18	C	72959	Fwd_block	sub	G>A	0	0
ref_510NT	18	C	72959	Fwd_block	sub	G>C	0	0
ref_510NT	18	C	72959	Fwd_block	sub	G>T	0	0
ref_510NT	18	C	72959	Fwd_block	sub	T>A	0	0
ref_510NT	18	C	72959	Fwd_block	sub	T>C	0	0
ref_510NT	18	C	72959	Fwd_block	sub	T>G	0	0
ref_510NT	19	T	73046	Fwd_block	del	delA	0	0
ref_510NT	19	T	73046	Fwd_block	del	delC	0	0
ref_510NT	19	T	73046	Fwd_block	del	delG	0	0
ref_510NT	19	T	73046	Fwd_block	del	delT	13	0.178
ref_510NT	19	T	73046	Fwd_block	sub	A>C	0	0
ref_510NT	19	T	73046	Fwd_block	sub	A>G	0	0
ref_510NT	19	T	73046	Fwd_block	sub	A>T	0	0
ref_510NT	19	T	73046	Fwd_block	sub	C>A	0	0
ref_510NT	19	T	73046	Fwd_block	sub	C>G	0	0
ref_510NT	19	T	73046	Fwd_block	sub	C>T	0	0
ref_510NT	19	T	73046	Fwd_block	sub	G>A	0	0
ref_510NT	19	T	73046	Fwd_block	sub	G>C	0	0
ref_510NT	19	T	73046	Fwd_block	sub	G>T	0	0
ref_510NT	19	T	73046	Fwd_block	sub	T>A	295	4.039
ref_510NT	19	T	73046	Fwd_block	sub	T>C	137	1.876
ref_510NT	19	T	73046	Fwd_block	sub	T>G	19	0.26
ref_510NT	20	G	73384	Fwd_block	del	delA	0	0
ref_510NT	20	G	73384	Fwd_block	del	delC	0	0
ref_510NT	20	G	73384	Fwd_block	del	delG	3	0.041
ref_510NT	20	G	73384	Fwd_block	del	delT	0	0
ref_510NT	20	G	73384	Fwd_block	sub	A>C	0	0
ref_510NT	20	G	73384	Fwd_block	sub	A>G	0	0
ref_510NT	20	G	73384	Fwd_block	sub	A>T	0	0
ref_510NT	20	G	73384	Fwd_block	sub	C>A	0	0
ref_510NT	20	G	73384	Fwd_block	sub	C>G	0	0
ref_510NT	20	G	73384	Fwd_block	sub	C>T	0	0
ref_510NT	20	G	73384	Fwd_block	sub	G>A	12	0.164
ref_510NT	20	G	73384	Fwd_block	sub	G>C	18	0.245
ref_510NT	20	G	73384	Fwd_block	sub	G>T	344	4.688
ref_510NT	20	G	73384	Fwd_block	sub	T>A	0	0
ref_510NT	20	G	73384	Fwd_block	sub	T>C	0	0
ref_510NT	20	G	73384	Fwd_block	sub	T>G	0	0
ref_510NT	21	T	73483	Fwd_block	del	delA	0	0
ref_510NT	21	T	73483	Fwd_block	del	delC	0	0
ref_510NT	21	T	73483	Fwd_block	del	delG	0	0
ref_510NT	21	T	73483	Fwd_block	del	delT	5	0.068
ref_510NT	21	T	73483	Fwd_block	sub	A>C	0	0
ref_510NT	21	T	73483	Fwd_block	sub	A>G	0	0
ref_510NT	21	T	73483	Fwd_block	sub	A>T	0	0
ref_510NT	21	T	73483	Fwd_block	sub	C>A	0	0
ref_510NT	21	T	73483	Fwd_block	sub	C>G	0	0
ref_510NT	21	T	73483	Fwd_block	sub	C>T	0	0
ref_510NT	21	T	73483	Fwd_block	sub	G>A	0	0
ref_510NT	21	T	73483	Fwd_block	sub	G>C	0	0
ref_510NT	21	T	73483	Fwd_block	sub	G>T	0	0
ref_510NT	21	T	73483	Fwd_block	sub	T>A	125	1.701
ref_510NT	21	T	73483	Fwd_block	sub	T>C	7	0.095
ref_510NT	21	T	73483	Fwd_block	sub	T>G	33	0.449
ref_510NT	22	A	73788	Fwd_block	del	delA	2	0.027
ref_510NT	22	A	73788	Fwd_block	del	delC	0	0
ref_510NT	22	A	73788	Fwd_block	del	delG	0	0
ref_510NT	22	A	73788	Fwd_block	del	delT	0	0
ref_510NT	22	A	73788	Fwd_block	sub	A>C	35	0.474
ref_510NT	22	A	73788	Fwd_block	sub	A>G	8	0.108
ref_510NT	22	A	73788	Fwd_block	sub	A>T	32	0.434
ref_510NT	22	A	73788	Fwd_block	sub	C>A	0	0
ref_510NT	22	A	73788	Fwd_block	sub	C>G	0	0
ref_510NT	22	A	73788	Fwd_block	sub	C>T	0	0
ref_510NT	22	A	73788	Fwd_block	sub	G>A	0	0
ref_510NT	22	A	73788	Fwd_block	sub	G>C	0	0
ref_510NT	22	A	73788	Fwd_block	sub	G>T	0	0
ref_510NT	22	A	73788	Fwd_block	sub	T>A	0	0
ref_510NT	22	A	73788	Fwd_block	sub	T>C	0	0
ref_510NT	22	A	73788	Fwd_block	sub	T>G	0	0
ref_510NT	23	C	74267	Fwd_block	del	delA	0	0
ref_510NT	23	C	74267	Fwd_block	del	delC	0	0
ref_510NT	23	C	74267	Fwd_block	del	delG	0	0
ref_510NT	23	C	74267	Fwd_block	del	delT	0	0
ref_510NT	23	C	74267	Fwd_block	sub	A>C	0	0
ref_510NT	23	C	74267	Fwd_block	sub	A>G	0	0
ref_510NT	23	C	74267	Fwd_block	sub	A>T	0	0
ref_510NT	23	C	74267	Fwd_block	sub	C>A	299	4.026
ref_510NT	23	C	74267	Fwd_block	sub	C>G	22	0.296
ref_510NT	23	C	74267	Fwd_block	sub	C>T	4	0.054
ref_510NT	23	C	74267	Fwd_block	sub	G>A	0	0
ref_510NT	23	C	74267	Fwd_block	sub	G>C	0	0
ref_510NT	23	C	74267	Fwd_block	sub	G>T	0	0
ref_510NT	23	C	74267	Fwd_block	sub	T>A	0	0
ref_510NT	23	C	74267	Fwd_block	sub	T>C	0	0
ref_510NT	23	C	74267	Fwd_block	sub	T>G	0	0
ref_510NT	24	T	74307	Fwd_block	del	delA	0	0
ref_510NT	24	T	74307	Fwd_block	del	delC	0	0
ref_510NT	24	T	74307	Fwd_block	del	delG	0	0
ref_510NT	24	T	74307	Fwd_block	del	delT	0	0
ref_510NT	24	T	74307	Fwd_block	sub	A>C	0	0
ref_510NT	24	T	74307	Fwd_block	sub	A>G	0	0
ref_510NT	24	T	74307	Fwd_block	sub	A>T	0	0
ref_510NT	24	T	74307	Fwd_block	sub	C>A	0	0
ref_510NT	24	T	74307	Fwd_block	sub	C>G	0	0
ref_510NT	24	T	74307	Fwd_block	sub	C>T	0	0
ref_510NT	24	T	74307	Fwd_block	sub	G>A	0	0
ref_510NT	24	T	74307	Fwd_block	sub	G>C	0	0
ref_510NT	24	T	74307	Fwd_block	sub	G>T	0	0
ref_510NT	24	T	74307	Fwd_block	sub	T>A	261	3.512
ref_510NT	24	T	74307	Fwd_block	sub	T>C	6	0.081
ref_510NT	24	T	74307	Fwd_block	sub	T>G	99	1.332
ref_510NT	25	A	74490	Fwd_block	del	delA	2	0.027
ref_510NT	25	A	74490	Fwd_block	del	delC	0	0
ref_510NT	25	A	74490	Fwd_block	del	delG	0	0
ref_510NT	25	A	74490	Fwd_block	del	delT	0	0
ref_510NT	25	A	74490	Fwd_block	sub	A>C	44	0.591
ref_510NT	25	A	74490	Fwd_block	sub	A>G	9	0.121
ref_510NT	25	A	74490	Fwd_block	sub	A>T	20	0.268
ref_510NT	25	A	74490	Fwd_block	sub	C>A	0	0
ref_510NT	25	A	74490	Fwd_block	sub	C>G	0	0
ref_510NT	25	A	74490	Fwd_block	sub	C>T	0	0
ref_510NT	25	A	74490	Fwd_block	sub	G>A	0	0
ref_510NT	25	A	74490	Fwd_block	sub	G>C	0	0
ref_510NT	25	A	74490	Fwd_block	sub	G>T	0	0
ref_510NT	25	A	74490	Fwd_block	sub	T>A	0	0
ref_510NT	25	A	74490	Fwd_block	sub	T>C	0	0
ref_510NT	25	A	74490	Fwd_block	sub	T>G	0	0
ref_510NT	26	C	75144	Fwd_block	del	delA	0	0
ref_510NT	26	C	75144	Fwd_block	del	delC	3	0.04
ref_510NT	26	C	75144	Fwd_block	del	delG	0	0
ref_510NT	26	C	75144	Fwd_block	del	delT	0	0
ref_510NT	26	C	75144	Fwd_block	sub	A>C	0	0
ref_510NT	26	C	75144	Fwd_block	sub	A>G	0	0
ref_510NT	26	C	75144	Fwd_block	sub	A>T	0	0
ref_510NT	26	C	75144	Fwd_block	sub	C>A	276	3.673
ref_510NT	26	C	75144	Fwd_block	sub	C>G	20	0.266
ref_510NT	26	C	75144	Fwd_block	sub	C>T	5	0.067
ref_510NT	26	C	75144	Fwd_block	sub	G>A	0	0
ref_510NT	26	C	75144	Fwd_block	sub	G>C	0	0
ref_510NT	26	C	75144	Fwd_block	sub	G>T	0	0
ref_510NT	26	C	75144	Fwd_block	sub	T>A	0	0
ref_510NT	26	C	75144	Fwd_block	sub	T>C	0	0
ref_510NT	26	C	75144	Fwd_block	sub	T>G	0	0
ref_510NT	27	T	75183	Fwd_block	del	delA	0	0
ref_510NT	27	T	75183	Fwd_block	del	delC	0	0
ref_510NT	27	T	75183	Fwd_block	del	delG	0	0
ref_510NT	27	T	75183	Fwd_block	del	delT	3	0.04
ref_510NT	27	T	75183	Fwd_block	sub	A>C	0	0
ref_510NT	27	T	75183	Fwd_block	sub	A>G	0	0
ref_510NT	27	T	75183	Fwd_block	sub	A>T	0	0
ref_510NT	27	T	75183	Fwd_block	sub	C>A	0	0
ref_510NT	27	T	75183	Fwd_block	sub	C>G	0	0
ref_510NT	27	T	75183	Fwd_block	sub	C>T	0	0
ref_510NT	27	T	75183	Fwd_block	sub	G>A	0	0
ref_510NT	27	T	75183	Fwd_block	sub	G>C	0	0
ref_510NT	27	T	75183	Fwd_block	sub	G>T	0	0
ref_510NT	27	T	75183	Fwd_block	sub	T>A	189	2.514
ref_510NT	27	T	75183	Fwd_block	sub	T>C	10	0.133
ref_510NT	27	T	75183	Fwd_block	sub	T>G	93	1.237
ref_510NT	28	G	75805	Fwd_block	del	delA	0	0
ref_510NT	28	G	75805	Fwd_block	del	delC	0	0
ref_510NT	28	G	75805	Fwd_block	del	delG	20	0.264
ref_510NT	28	G	75805	Fwd_block	del	delT	0	0
ref_510NT	28	G	75805	Fwd_block	sub	A>C	0	0
ref_510NT	28	G	75805	Fwd_block	sub	A>G	0	0
ref_510NT	28	G	75805	Fwd_block	sub	A>T	0	0
ref_510NT	28	G	75805	Fwd_block	sub	C>A	0	0
ref_510NT	28	G	75805	Fwd_block	sub	C>G	0	0
ref_510NT	28	G	75805	Fwd_block	sub	C>T	0	0
ref_510NT	28	G	75805	Fwd_block	sub	G>A	13	0.171
ref_510NT	28	G	75805	Fwd_block	sub	G>C	23	0.303
ref_510NT	28	G	75805	Fwd_block	sub	G>T	128	1.689
ref_510NT	28	G	75805	Fwd_block	sub	T>A	0	0
ref_510NT	28	G	75805	Fwd_block	sub	T>C	0	0
ref_510NT	28	G	75805	Fwd_block	sub	T>G	0	0
ref_510NT	29	G	76042	Fwd_block	del	delA	0	0
ref_510NT	29	G	76042	Fwd_block	del	delC	0	0
ref_510NT	29	G	76042	Fwd_block	del	delG	3	0.039
ref_510NT	29	G	76042	Fwd_block	del	delT	0	0
ref_510NT	29	G	76042	Fwd_block	sub	A>C	0	0
ref_510NT	29	G	76042	Fwd_block	sub	A>G	0	0
ref_510NT	29	G	76042	Fwd_block	sub	A>T	0	0
ref_510NT	29	G	76042	Fwd_block	sub	C>A	0	0
ref_510NT	29	G	76042	Fwd_block	sub	C>G	0	0
ref_510NT	29	G	76042	Fwd_block	sub	C>T	0	0
ref_510NT	29	G	76042	Fwd_block	sub	G>A	9	0.118
ref_510NT	29	G	76042	Fwd_block	sub	G>C	20	0.263
ref_510NT	29	G	76042	Fwd_block	sub	G>T	120	1.578
ref_510NT	29	G	76042	Fwd_block	sub	T>A	0	0
ref_510NT	29	G	76042	Fwd_block	sub	T>C	0	0
ref_510NT	29	G	76042	Fwd_block	sub	T>G	0	0
ref_510NT	30	T	76207	Fwd_block	del	delA	0	0
ref_510NT	30	T	76207	Fwd_block	del	delC	0	0
ref_510NT	30	T	76207	Fwd_block	del	delG	0	0
ref_510NT	30	T	76207	Fwd_block	del	delT	5	0.066
ref_510NT	30	T	76207	Fwd_block	sub	A>C	0	0
ref_510NT	30	T	76207	Fwd_block	sub	A>G	0	0
ref_510NT	30	T	76207	Fwd_block	sub	A>T	0	0
ref_510NT	30	T	76207	Fwd_block	sub	C>A	0	0
ref_510NT	30	T	76207	Fwd_block	sub	C>G	0	0
ref_510NT	30	T	76207	Fwd_block	sub	C>T	0	0
ref_510NT	30	T	76207	Fwd_block	sub	G>A	0	0
ref_510NT	30	T	76207	Fwd_block	sub	G>C	0	0
ref_510NT	30	T	76207	Fwd_block	sub	G>T	0	0
ref_510NT	30	T	76207	Fwd_block	sub	T>A	127	1.667
ref_510NT	30	T	76207	Fwd_block	sub	T>C	3	0.039
ref_510NT	30	T	76207	Fwd_block	sub	T>G	96	1.26
ref_510NT	31	A	76390	Fwd_block	del	delA	17	0.223
ref_510NT	31	A	76390	Fwd_block	del	delC	0	0
ref_510NT	31	A	76390	Fwd_block	del	delG	0	0
ref_510NT	31	A	76390	Fwd_block	del	delT	0	0
ref_510NT	31	A	76390	Fwd_block	sub	A>C	7	0.092
ref_510NT	31	A	76390	Fwd_block	sub	A>G	7	0.092
ref_510NT	31	A	76390	Fwd_block	sub	A>T	12	0.157
ref_510NT	31	A	76390	Fwd_block	sub	C>A	0	0
ref_510NT	31	A	76390	Fwd_block	sub	C>G	0	0
ref_510NT	31	A	76390	Fwd_block	sub	C>T	0	0
ref_510NT	31	A	76390	Fwd_block	sub	G>A	0	0
ref_510NT	31	A	76390	Fwd_block	sub	G>C	0	0
ref_510NT	31	A	76390	Fwd_block	sub	G>T	0	0
ref_510NT	31	A	76390	Fwd_block	sub	T>A	0	0
ref_510NT	31	A	76390	Fwd_block	sub	T>C	0	0
ref_510NT	31	A	76390	Fwd_block	sub	T>G	0	0
ref_510NT	32	A	76555	Fwd_block	del	delA	5	0.065
ref_510NT	32	A	76555	Fwd_block	del	delC	0	0
ref_510NT	32	A	76555	Fwd_block	del	delG	0	0
ref_510NT	32	A	76555	Fwd_block	del	delT	0	0
ref_510NT	32	A	76555	Fwd_block	sub	A>C	11	0.144
ref_510NT	32	A	76555	Fwd_block	sub	A>G	6	0.078
ref_510NT	32	A	76555	Fwd_block	sub	A>T	0	0
ref_510NT	32	A	76555	Fwd_block	sub	C>A	0	0
ref_510NT	32	A	76555	Fwd_block	sub	C>G	0	0
ref_510NT	32	A	76555	Fwd_block	sub	C>T	0	0
ref_510NT	32	A	76555	Fwd_block	sub	G>A	0	0
ref_510NT	32	A	76555	Fwd_block	sub	G>C	0	0
ref_510NT	32	A	76555	Fwd_block	sub	G>T	0	0
ref_510NT	32	A	76555	Fwd_block	sub	T>A	0	0
ref_510NT	32	A	76555	Fwd_block	sub	T>C	0	0
ref_510NT	32	A	76555	Fwd_block	sub	T>G	0	0
ref_510NT	33	A	76812	Fwd_block	del	delA	9	0.117
ref_510NT	33	A	76812	Fwd_block	del	delC	0	0
ref_510NT	33	A	76812	Fwd_block	del	delG	0	0
ref_510NT	33	A	76812	Fwd_block	del	delT	0	0
ref_510NT	33	A	76812	Fwd_block	sub	A>C	4	0.052
ref_510NT	33	A	76812	Fwd_block	sub	A>G	9	0.117
ref_510NT	33	A	76812	Fwd_block	sub	A>T	7	0.091
ref_510NT	33	A	76812	Fwd_block	sub	C>A	0	0
ref_510NT	33	A	76812	Fwd_block	sub	C>G	0	0
ref_510NT	33	A	76812	Fwd_block	sub	C>T	0	0
ref_510NT	33	A	76812	Fwd_block	sub	G>A	0	0
ref_510NT	33	A	76812	Fwd_block	sub	G>C	0	0
ref_510NT	33	A	76812	Fwd_block	sub	G>T	0	0
ref_510NT	33	A	76812	Fwd_block	sub	T>A	0	0
ref_510NT	33	A	76812	Fwd_block	sub	T>C	0	0
ref_510NT	33	A	76812	Fwd_block	sub	T>G	0	0
ref_510NT	34	C	77735	Fwd_block	del	delA	0	0
ref_510NT	34	C	77735	Fwd_block	del	delC	32	0.412
ref_510NT	34	C	77735	Fwd_block	del	delG	0	0
ref_510NT	34	C	77735	Fwd_block	del	delT	0	0
ref_510NT	34	C	77735	Fwd_block	sub	A>C	0	0
ref_510NT	34	C	77735	Fwd_block	sub	A>G	0	0
ref_510NT	34	C	77735	Fwd_block	sub	A>T	0	0
ref_510NT	34	C	77735	Fwd_block	sub	C>A	441	5.673
ref_510NT	34	C	77735	Fwd_block	sub	C>G	6	0.077
ref_510NT	34	C	77735	Fwd_block	sub	C>T	27	0.347
ref_510NT	34	C	77735	Fwd_block	sub	G>A	0	0
ref_510NT	34	C	77735	Fwd_block	sub	G>C	0	0
ref_510NT	34	C	77735	Fwd_block	sub	G>T	0	0
ref_510NT	34	C	77735	Fwd_block	sub	T>A	0	0
ref_510NT	34	C	77735	Fwd_block	sub	T>C	0	0
ref_510NT	34	C	77735	Fwd_block	sub	T>G	0	0
ref_510NT	35	T	77763	Fwd_block	del	delA	0	0
ref_510NT	35	T	77763	Fwd_block	del	delC	0	0
ref_510NT	35	T	77763	Fwd_block	del	delG	0	0
ref_510NT	35	T	77763	Fwd_block	del	delT	24	0.309
ref_510NT	35	T	77763	Fwd_block	sub	A>C	0	0
ref_510NT	35	T	77763	Fwd_block	sub	A>G	0	0
ref_510NT	35	T	77763	Fwd_block	sub	A>T	0	0
ref_510NT	35	T	77763	Fwd_block	sub	C>A	0	0
ref_510NT	35	T	77763	Fwd_block	sub	C>G	0	0
ref_510NT	35	T	77763	Fwd_block	sub	C>T	0	0
ref_510NT	35	T	77763	Fwd_block	sub	G>A	0	0
ref_510NT	35	T	77763	Fwd_block	sub	G>C	0	0
ref_510NT	35	T	77763	Fwd_block	sub	G>T	0	0
ref_510NT	35	T	77763	Fwd_block	sub	T>A	285	3.665
ref_510NT	35	T	77763	Fwd_block	sub	T>C	4	0.051
ref_510NT	35	T	77763	Fwd_block	sub	T>G	18	0.231
ref_510NT	36	G	78240	Fwd_block	del	delA	0	0
ref_510NT	36	G	78240	Fwd_block	del	delC	0	0
ref_510NT	36	G	78240	Fwd_block	del	delG	11	0.141
ref_510NT	36	G	78240	Fwd_block	del	delT	0	0
ref_510NT	36	G	78240	Fwd_block	sub	A>C	0	0
ref_510NT	36	G	78240	Fwd_block	sub	A>G	0	0
ref_510NT	36	G	78240	Fwd_block	sub	A>T	0	0
ref_510NT	36	G	78240	Fwd_block	sub	C>A	0	0
ref_510NT	36	G	78240	Fwd_block	sub	C>G	0	0
ref_510NT	36	G	78240	Fwd_block	sub	C>T	0	0
ref_510NT	36	G	78240	Fwd_block	sub	G>A	49	0.626
ref_510NT	36	G	78240	Fwd_block	sub	G>C	45	0.575
ref_510NT	36	G	78240	Fwd_block	sub	G>T	174	2.224
ref_510NT	36	G	78240	Fwd_block	sub	T>A	0	0
ref_510NT	36	G	78240	Fwd_block	sub	T>C	0	0
ref_510NT	36	G	78240	Fwd_block	sub	T>G	0	0
ref_510NT	37	C	79385	Fwd_block	del	delA	0	0
ref_510NT	37	C	79385	Fwd_block	del	delC	51	0.642
ref_510NT	37	C	79385	Fwd_block	del	delG	0	0
ref_510NT	37	C	79385	Fwd_block	del	delT	0	0
ref_510NT	37	C	79385	Fwd_block	sub	A>C	0	0
ref_510NT	37	C	79385	Fwd_block	sub	A>G	0	0
ref_510NT	37	C	79385	Fwd_block	sub	A>T	0	0
ref_510NT	37	C	79385	Fwd_block	sub	C>A	71	0.894
ref_510NT	37	C	79385	Fwd_block	sub	C>G	13	0.164
ref_510NT	37	C	79385	Fwd_block	sub	C>T	51	0.642
ref_510NT	37	C	79385	Fwd_block	sub	G>A	0	0
ref_510NT	37	C	79385	Fwd_block	sub	G>C	0	0
ref_510NT	37	C	79385	Fwd_block	sub	G>T	0	0
ref_510NT	37	C	79385	Fwd_block	sub	T>A	0	0
ref_510NT	37	C	79385	Fwd_block	sub	T>C	0	0
ref_510NT	37	C	79385	Fwd_block	sub	T>G	0	0
ref_510NT	38	C	79463	Fwd_block	del	delA	0	0
ref_510NT	38	C	79463	Fwd_block	del	delC	1	0.013
ref_510NT	38	C	79463	Fwd_block	del	delG	0	0
ref_510NT	38	C	79463	Fwd_block	del	delT	0	0
ref_510NT	38	C	79463	Fwd_block	sub	A>C	0	0
ref_510NT	38	C	79463	Fwd_block	sub	A>G	0	0
ref_510NT	38	C	79463	Fwd_block	sub	A>T	0	0
ref_510NT	38	C	79463	Fwd_block	sub	C>A	52	0.654
ref_510NT	38	C	79463	Fwd_block	sub	C>G	18	0.227
ref_510NT	38	C	79463	Fwd_block	sub	C>T	42	0.529
ref_510NT	38	C	79463	Fwd_block	sub	G>A	0	0
ref_510NT	38	C	79463	Fwd_block	sub	G>C	0	0
ref_510NT	38	C	79463	Fwd_block	sub	G>T	0	0
ref_510NT	38	C	79463	Fwd_block	sub	T>A	0	0
ref_510NT	38	C	79463	Fwd_block	sub	T>C	0	0
ref_510NT	38	C	79463	Fwd_block	sub	T>G	0	0
ref_510NT	39	G	79666	Fwd_block	del	delA	0	0
ref_510NT	39	G	79666	Fwd_block	del	delC	0	0
ref_510NT	39	G	79666	Fwd_block	del	delG	28	0.351
ref_510NT	39	G	79666	Fwd_block	del	delT	0	0
ref_510NT	39	G	79666	Fwd_block	sub	A>C	0	0
ref_510NT	39	G	79666	Fwd_block	sub	A>G	0	0
ref_510NT	39	G	79666	Fwd_block	sub	A>T	0	0
ref_510NT	39	G	79666	Fwd_block	sub	C>A	0	0
ref_510NT	39	G	79666	Fwd_block	sub	C>G	0	0
ref_510NT	39	G	79666	Fwd_block	sub	C>T	0	0
ref_510NT	39	G	79666	Fwd_block	sub	G>A	27	0.339
ref_510NT	39	G	79666	Fwd_block	sub	G>C	46	0.577
ref_510NT	39	G	79666	Fwd_block	sub	G>T	62	0.778
ref_510NT	39	G	79666	Fwd_block	sub	T>A	0	0
ref_510NT	39	G	79666	Fwd_block	sub	T>C	0	0
ref_510NT	39	G	79666	Fwd_block	sub	T>G	0	0
ref_510NT	40	G	80149	Fwd_block	del	delA	0	0
ref_510NT	40	G	80149	Fwd_block	del	delC	0	0
ref_510NT	40	G	80149	Fwd_block	del	delG	4	0.05
ref_510NT	40	G	80149	Fwd_block	del	delT	0	0
ref_510NT	40	G	80149	Fwd_block	sub	A>C	0	0
ref_510NT	40	G	80149	Fwd_block	sub	A>G	0	0
ref_510NT	40	G	80149	Fwd_block	sub	A>T	0	0
ref_510NT	40	G	80149	Fwd_block	sub	C>A	0	0
ref_510NT	40	G	80149	Fwd_block	sub	C>G	0	0
ref_510NT	40	G	80149	Fwd_block	sub	C>T	0	0
ref_510NT	40	G	80149	Fwd_block	sub	G>A	26	0.324
ref_510NT	40	G	80149	Fwd_block	sub	G>C	21	0.262
ref_510NT	40	G	80149	Fwd_block	sub	G>T	89	1.11
ref_510NT	40	G	80149	Fwd_block	sub	T>A	0	0
ref_510NT	40	G	80149	Fwd_block	sub	T>C	0	0
ref_510NT	40	G	80149	Fwd_block	sub	T>G	0	0
ref_510NT	41	T	80217	Fwd_block	del	delA	0	0
ref_510NT	41	T	80217	Fwd_block	del	delC	0	0
ref_510NT	41	T	80217	Fwd_block	del	delG	0	0
ref_510NT	41	T	80217	Fwd_block	del	delT	11	0.137
ref_510NT	41	T	80217	Fwd_block	sub	A>C	0	0
ref_510NT	41	T	80217	Fwd_block	sub	A>G	0	0
ref_510NT	41	T	80217	Fwd_block	sub	A>T	0	0
ref_510NT	41	T	80217	Fwd_block	sub	C>A	0	0
ref_510NT	41	T	80217	Fwd_block	sub	C>G	0	0
ref_510NT	41	T	80217	Fwd_block	sub	C>T	0	0
ref_510NT	41	T	80217	Fwd_block	sub	G>A	0	0
ref_510NT	41	T	80217	Fwd_block	sub	G>C	0	0
ref_510NT	41	T	80217	Fwd_block	sub	G>T	0	0
ref_510NT	41	T	80217	Fwd_block	sub	T>A	154	1.92
ref_510NT	41	T	80217	Fwd_block	sub	T>C	9	0.112
ref_510NT	41	T	80217	Fwd_block	sub	T>G	72	0.898
ref_510NT	42	A	80331	Fwd_block	del	delA	16	0.199
ref_510NT	42	A	80331	Fwd_block	del	delC	0	0
ref_510NT	42	A	80331	Fwd_block	del	delG	0	0
ref_510NT	42	A	80331	Fwd_block	del	delT	0	0
ref_510NT	42	A	80331	Fwd_block	sub	A>C	366	4.556
ref_510NT	42	A	80331	Fwd_block	sub	A>G	10	0.124
ref_510NT	42	A	80331	Fwd_block	sub	A>T	13	0.162
ref_510NT	42	A	80331	Fwd_block	sub	C>A	0	0
ref_510NT	42	A	80331	Fwd_block	sub	C>G	0	0
ref_510NT	42	A	80331	Fwd_block	sub	C>T	0	0
ref_510NT	42	A	80331	Fwd_block	sub	G>A	0	0
ref_510NT	42	A	80331	Fwd_block	sub	G>C	0	0
ref_510NT	42	A	80331	Fwd_block	sub	G>T	0	0
ref_510NT	42	A	80331	Fwd_block	sub	T>A	0	0
ref_510NT	42	A	80331	Fwd_block	sub	T>C	0	0
ref_510NT	42	A	80331	Fwd_block	sub	T>G	0	0
ref_510NT	43	C	81180	Fwd_block	del	delA	0	0
ref_510NT	43	C	81180	Fwd_block	del	delC	22	0.271
ref_510NT	43	C	81180	Fwd_block	del	delG	0	0
ref_510NT	43	C	81180	Fwd_block	del	delT	0	0
ref_510NT	43	C	81180	Fwd_block	sub	A>C	0	0
ref_510NT	43	C	81180	Fwd_block	sub	A>G	0	0
ref_510NT	43	C	81180	Fwd_block	sub	A>T	0	0
ref_510NT	43	C	81180	Fwd_block	sub	C>A	114	1.404
ref_510NT	43	C	81180	Fwd_block	sub	C>G	7	0.086
ref_510NT	43	C	81180	Fwd_block	sub	C>T	13	0.16
ref_510NT	43	C	81180	Fwd_block	sub	G>A	0	0
ref_510NT	43	C	81180	Fwd_block	sub	G>C	0	0
ref_510NT	43	C	81180	Fwd_block	sub	G>T	0	0
ref_510NT	43	C	81180	Fwd_block	sub	T>A	0	0
ref_510NT	43	C	81180	Fwd_block	sub	T>C	0	0
ref_510NT	43	C	81180	Fwd_block	sub	T>G	0	0
ref_510NT	44	C	81236	Fwd_block	del	delA	0	0
ref_510NT	44	C	81236	Fwd_block	del	delC	7	0.086
ref_510NT	44	C	81236	Fwd_block	del	delG	0	0
ref_510NT	44	C	81236	Fwd_block	del	delT	0	0
ref_510NT	44	C	81236	Fwd_block	sub	A>C	0	0
ref_510NT	44	C	81236	Fwd_block	sub	A>G	0	0
ref_510NT	44	C	81236	Fwd_block	sub	A>T	0	0
ref_510NT	44	C	81236	Fwd_block	sub	C>A	75	0.923
ref_510NT	44	C	81236	Fwd_block	sub	C>G	7	0.086
ref_510NT	44	C	81236	Fwd_block	sub	C>T	13	0.16
ref_510NT	44	C	81236	Fwd_block	sub	G>A	0	0
ref_510NT	44	C	81236	Fwd_block	sub	G>C	0	0
ref_510NT	44	C	81236	Fwd_block	sub	G>T	0	0
ref_510NT	44	C	81236	Fwd_block	sub	T>A	0	0
ref_510NT	44	C	81236	Fwd_block	sub	T>C	0	0
ref_510NT	44	C	81236	Fwd_block	sub	T>G	0	0
ref_510NT	45	T	81270	Fwd_block	del	delA	0	0
ref_510NT	45	T	81270	Fwd_block	del	delC	0	0
ref_510NT	45	T	81270	Fwd_block	del	delG	0	0
ref_510NT	45	T	81270	Fwd_block	del	delT	14	0.172
ref_510NT	45	T	81270	Fwd_block	sub	A>C	0	0
ref_510NT	45	T	81270	Fwd_block	sub	A>G	0	0
ref_510NT	45	T	81270	Fwd_block	sub	A>T	0	0
ref_510NT	45	T	81270	Fwd_block	sub	C>A	0	0
ref_510NT	45	T	81270	Fwd_block	sub	C>G	0	0
ref_510NT	45	T	81270	Fwd_block	sub	C>T	0	0
ref_510NT	45	T	81270	Fwd_block	sub	G>A	0	0
ref_510NT	45	T	81270	Fwd_block	sub	G>C	0	0
ref_510NT	45	T	81270	Fwd_block	sub	G>T	0	0
ref_510NT	45	T	81270	Fwd_block	sub	T>A	229	2.818
ref_510NT	45	T	81270	Fwd_block	sub	T>C	11	0.135
ref_510NT	45	T	81270	Fwd_block	sub	T>G	137	1.686
ref_510NT	46	T	81389	Fwd_block	del	delA	0	0
ref_510NT	46	T	81389	Fwd_block	del	delC	0	0
ref_510NT	46	T	81389	Fwd_block	del	delG	0	0
ref_510NT	46	T	81389	Fwd_block	del	delT	5	0.061
ref_510NT	46	T	81389	Fwd_block	sub	A>C	0	0
ref_510NT	46	T	81389	Fwd_block	sub	A>G	0	0
ref_510NT	46	T	81389	Fwd_block	sub	A>T	0	0
ref_510NT	46	T	81389	Fwd_block	sub	C>A	0	0
ref_510NT	46	T	81389	Fwd_block	sub	C>G	0	0
ref_510NT	46	T	81389	Fwd_block	sub	C>T	0	0
ref_510NT	46	T	81389	Fwd_block	sub	G>A	0	0
ref_510NT	46	T	81389	Fwd_block	sub	G>C	0	0
ref_510NT	46	T	81389	Fwd_block	sub	G>T	0	0
ref_510NT	46	T	81389	Fwd_block	sub	T>A	125	1.536
ref_510NT	46	T	81389	Fwd_block	sub	T>C	3	0.037
ref_510NT	46	T	81389	Fwd_block	sub	T>G	22	0.27
ref_510NT	47	G	82101	Fwd_block	del	delA	0	0
ref_510NT	47	G	82101	Fwd_block	del	delC	0	0
ref_510NT	47	G	82101	Fwd_block	del	delG	24	0.292
ref_510NT	47	G	82101	Fwd_block	del	delT	0	0
ref_510NT	47	G	82101	Fwd_block	sub	A>C	0	0
ref_510NT	47	G	82101	Fwd_block	sub	A>G	0	0
ref_510NT	47	G	82101	Fwd_block	sub	A>T	0	0
ref_510NT	47	G	82101	Fwd_block	sub	C>A	0	0
ref_510NT	47	G	82101	Fwd_block	sub	C>G	0	0
ref_510NT	47	G	82101	Fwd_block	sub	C>T	0	0
ref_510NT	47	G	82101	Fwd_block	sub	G>A	26	0.317
ref_510NT	47	G	82101	Fwd_block	sub	G>C	19	0.231
ref_510NT	47	G	82101	Fwd_block	sub	G>T	182	2.217
ref_510NT	47	G	82101	Fwd_block	sub	T>A	0	0
ref_510NT	47	G	82101	Fwd_block	sub	T>C	0	0
ref_510NT	47	G	82101	Fwd_block	sub	T>G	0	0
ref_510NT	48	G	82247	Fwd_block	del	delA	0	0
ref_510NT	48	G	82247	Fwd_block	del	delC	0	0
ref_510NT	48	G	82247	Fwd_block	del	delG	7	0.085
ref_510NT	48	G	82247	Fwd_block	del	delT	0	0
ref_510NT	48	G	82247	Fwd_block	sub	A>C	0	0
ref_510NT	48	G	82247	Fwd_block	sub	A>G	0	0
ref_510NT	48	G	82247	Fwd_block	sub	A>T	0	0
ref_510NT	48	G	82247	Fwd_block	sub	C>A	0	0
ref_510NT	48	G	82247	Fwd_block	sub	C>G	0	0
ref_510NT	48	G	82247	Fwd_block	sub	C>T	0	0
ref_510NT	48	G	82247	Fwd_block	sub	G>A	74	0.9
ref_510NT	48	G	82247	Fwd_block	sub	G>C	34	0.413
ref_510NT	48	G	82247	Fwd_block	sub	G>T	93	1.131
ref_510NT	48	G	82247	Fwd_block	sub	T>A	0	0
ref_510NT	48	G	82247	Fwd_block	sub	T>C	0	0
ref_510NT	48	G	82247	Fwd_block	sub	T>G	0	0
ref_510NT	49	C	82903	Fwd_block	del	delA	0	0
ref_510NT	49	C	82903	Fwd_block	del	delC	88	1.061
ref_510NT	49	C	82903	Fwd_block	del	delG	0	0
ref_510NT	49	C	82903	Fwd_block	del	delT	0	0
ref_510NT	49	C	82903	Fwd_block	sub	A>C	0	0
ref_510NT	49	C	82903	Fwd_block	sub	A>G	0	0
ref_510NT	49	C	82903	Fwd_block	sub	A>T	0	0
ref_510NT	49	C	82903	Fwd_block	sub	C>A	51	0.615
ref_510NT	49	C	82903	Fwd_block	sub	C>G	109	1.315
ref_510NT	49	C	82903	Fwd_block	sub	C>T	83	1.001
ref_510NT	49	C	82903	Fwd_block	sub	G>A	0	0
ref_510NT	49	C	82903	Fwd_block	sub	G>C	0	0
ref_510NT	49	C	82903	Fwd_block	sub	G>T	0	0
ref_510NT	49	C	82903	Fwd_block	sub	T>A	0	0
ref_510NT	49	C	82903	Fwd_block	sub	T>C	0	0
ref_510NT	49	C	82903	Fwd_block	sub	T>G	0	0
ref_510NT	50	C	82908	Fwd_block	del	delA	0	0
ref_510NT	50	C	82908	Fwd_block	del	delC	9	0.109
ref_510NT	50	C	82908	Fwd_block	del	delG	0	0
ref_510NT	50	C	82908	Fwd_block	del	delT	0	0
ref_510NT	50	C	82908	Fwd_block	sub	A>C	0	0
ref_510NT	50	C	82908	Fwd_block	sub	A>G	0	0
ref_510NT	50	C	82908	Fwd_block	sub	A>T	0	0
ref_510NT	50	C	82908	Fwd_block	sub	C>A	58	0.7
ref_510NT	50	C	82908	Fwd_block	sub	C>G	10	0.121
ref_510NT	50	C	82908	Fwd_block	sub	C>T	38	0.458
ref_510NT	50	C	82908	Fwd_block	sub	G>A	0	0
ref_510NT	50	C	82908	Fwd_block	sub	G>C	0	0
ref_510NT	50	C	82908	Fwd_block	sub	G>T	0	0
ref_510NT	50	C	82908	Fwd_block	sub	T>A	0	0
ref_510NT	50	C	82908	Fwd_block	sub	T>C	0	0
ref_510NT	50	C	82908	Fwd_block	sub	T>G	0	0
ref_510NT	51	G	83039	Fwd_block	del	delA	0	0
ref_510NT	51	G	83039	Fwd_block	del	delC	0	0
ref_510NT	51	G	83039	Fwd_block	del	delG	15	0.181
ref_510NT	51	G	83039	Fwd_block	del	delT	0	0
ref_510NT	51	G	83039	Fwd_block	sub	A>C	0	0
ref_510NT	51	G	83039	Fwd_block	sub	A>G	0	0
ref_510NT	51	G	83039	Fwd_block	sub	A>T	0	0
ref_510NT	51	G	83039	Fwd_block	sub	C>A	0	0
ref_510NT	51	G	83039	Fwd_block	sub	C>G	0	0
ref_510NT	51	G	83039	Fwd_block	sub	C>T	0	0
ref_510NT	51	G	83039	Fwd_block	sub	G>A	42	0.506
ref_510NT	51	G	83039	Fwd_block	sub	G>C	88	1.06
ref_510NT	51	G	83039	Fwd_block	sub	G>T	76	0.915
ref_510NT	51	G	83039	Fwd_block	sub	T>A	0	0
ref_510NT	51	G	83039	Fwd_block	sub	T>C	0	0
ref_510NT	51	G	83039	Fwd_block	sub	T>G	0	0
ref_510NT	52	A	83053	Fwd_block	del	delA	26	0.313
ref_510NT	52	A	83053	Fwd_block	del	delC	0	0
ref_510NT	52	A	83053	Fwd_block	del	delG	0	0
ref_510NT	52	A	83053	Fwd_block	del	delT	0	0
ref_510NT	52	A	83053	Fwd_block	sub	A>C	48	0.578
ref_510NT	52	A	83053	Fwd_block	sub	A>G	30	0.361
ref_510NT	52	A	83053	Fwd_block	sub	A>T	41	0.494
ref_510NT	52	A	83053	Fwd_block	sub	C>A	0	0
ref_510NT	52	A	83053	Fwd_block	sub	C>G	0	0
ref_510NT	52	A	83053	Fwd_block	sub	C>T	0	0
ref_510NT	52	A	83053	Fwd_block	sub	G>A	0	0
ref_510NT	52	A	83053	Fwd_block	sub	G>C	0	0
ref_510NT	52	A	83053	Fwd_block	sub	G>T	0	0
ref_510NT	52	A	83053	Fwd_block	sub	T>A	0	0
ref_510NT	52	A	83053	Fwd_block	sub	T>C	0	0
ref_510NT	52	A	83053	Fwd_block	sub	T>G	0	0
ref_510NT	53	C	83120	Fwd_block	del	delA	0	0
ref_510NT	53	C	83120	Fwd_block	del	delC	69	0.83
ref_510NT	53	C	83120	Fwd_block	del	delG	0	0
ref_510NT	53	C	83120	Fwd_block	del	delT	0	0
ref_510NT	53	C	83120	Fwd_block	sub	A>C	0	0
ref_510NT	53	C	83120	Fwd_block	sub	A>G	0	0
ref_510NT	53	C	83120	Fwd_block	sub	A>T	0	0
ref_510NT	53	C	83120	Fwd_block	sub	C>A	166	1.997
ref_510NT	53	C	83120	Fwd_block	sub	C>G	49	0.59
ref_510NT	53	C	83120	Fwd_block	sub	C>T	20	0.241
ref_510NT	53	C	83120	Fwd_block	sub	G>A	0	0
ref_510NT	53	C	83120	Fwd_block	sub	G>C	0	0
ref_510NT	53	C	83120	Fwd_block	sub	G>T	0	0
ref_510NT	53	C	83120	Fwd_block	sub	T>A	0	0
ref_510NT	53	C	83120	Fwd_block	sub	T>C	0	0
ref_510NT	53	C	83120	Fwd_block	sub	T>G	0	0
ref_510NT	54	T	83143	Fwd_block	del	delA	0	0
ref_510NT	54	T	83143	Fwd_block	del	delC	0	0
ref_510NT	54	T	83143	Fwd_block	del	delG	0	0
ref_510NT	54	T	83143	Fwd_block	del	delT	46	0.553
ref_510NT	54	T	83143	Fwd_block	sub	A>C	0	0
ref_510NT	54	T	83143	Fwd_block	sub	A>G	0	0
ref_510NT	54	T	83143	Fwd_block	sub	A>T	0	0
ref_510NT	54	T	83143	Fwd_block	sub	C>A	0	0
ref_510NT	54	T	83143	Fwd_block	sub	C>G	0	0
ref_510NT	54	T	83143	Fwd_block	sub	C>T	0	0
ref_510NT	54	T	83143	Fwd_block	sub	G>A	0	0
ref_510NT	54	T	83143	Fwd_block	sub	G>C	0	0
ref_510NT	54	T	83143	Fwd_block	sub	G>T	0	0
ref_510NT	54	T	83143	Fwd_block	sub	T>A	322	3.873
ref_510NT	54	T	83143	Fwd_block	sub	T>C	20	0.241
ref_510NT	54	T	83143	Fwd_block	sub	T>G	264	3.175
ref_510NT	55	C	83180	Fwd_block	del	delA	0	0
ref_510NT	55	C	83180	Fwd_block	del	delC	16	0.192
ref_510NT	55	C	83180	Fwd_block	del	delG	0	0
ref_510NT	55	C	83180	Fwd_block	del	delT	0	0
ref_510NT	55	C	83180	Fwd_block	sub	A>C	0	0
ref_510NT	55	C	83180	Fwd_block	sub	A>G	0	0
ref_510NT	55	C	83180	Fwd_block	sub	A>T	0	0
ref_510NT	55	C	83180	Fwd_block	sub	C>A	214	2.573
ref_510NT	55	C	83180	Fwd_block	sub	C>G	68	0.818
ref_510NT	55	C	83180	Fwd_block	sub	C>T	3	0.036
ref_510NT	55	C	83180	Fwd_block	sub	G>A	0	0
ref_510NT	55	C	83180	Fwd_block	sub	G>C	0	0
ref_510NT	55	C	83180	Fwd_block	sub	G>T	0	0
ref_510NT	55	C	83180	Fwd_block	sub	T>A	0	0
ref_510NT	55	C	83180	Fwd_block	sub	T>C	0	0
ref_510NT	55	C	83180	Fwd_block	sub	T>G	0	0
ref_510NT	56	T	83188	Fwd_block	del	delA	0	0
ref_510NT	56	T	83188	Fwd_block	del	delC	0	0
ref_510NT	56	T	83188	Fwd_block	del	delG	0	0
ref_510NT	56	T	83188	Fwd_block	del	delT	10	0.12
ref_510NT	56	T	83188	Fwd_block	sub	A>C	0	0
ref_510NT	56	T	83188	Fwd_block	sub	A>G	0	0
ref_510NT	56	T	83188	Fwd_block	sub	A>T	0	0
ref_510NT	56	T	83188	Fwd_block	sub	C>A	0	0
ref_510NT	56	T	83188	Fwd_block	sub	C>G	0	0
ref_510NT	56	T	83188	Fwd_block	sub	C>T	0	0
ref_510NT	56	T	83188	Fwd_block	sub	G>A	0	0
ref_510NT	56	T	83188	Fwd_block	sub	G>C	0	0
ref_510NT	56	T	83188	Fwd_block	sub	G>T	0	0
ref_510NT	56	T	83188	Fwd_block	sub	T>A	195	2.344
ref_510NT	56	T	83188	Fwd_block	sub	T>C	20	0.24
ref_510NT	56	T	83188	Fwd_block	sub	T>G	147	1.767
ref_510NT	57	G	83199	Fwd_block	del	delA	0	0
ref_510NT	57	G	83199	Fwd_block	del	delC	0	0
ref_510NT	57	G	83199	Fwd_block	del	delG	55	0.661
ref_510NT	57	G	83199	Fwd_block	del	delT	0	0
ref_510NT	57	G	83199	Fwd_block	sub	A>C	0	0
ref_510NT	57	G	83199	Fwd_block	sub	A>G	0	0
ref_510NT	57	G	83199	Fwd_block	sub	A>T	0	0
ref_510NT	57	G	83199	Fwd_block	sub	C>A	0	0
ref_510NT	57	G	83199	Fwd_block	sub	C>G	0	0
ref_510NT	57	G	83199	Fwd_block	sub	C>T	0	0
ref_510NT	57	G	83199	Fwd_block	sub	G>A	26	0.313
ref_510NT	57	G	83199	Fwd_block	sub	G>C	24	0.288
ref_510NT	57	G	83199	Fwd_block	sub	G>T	132	1.587
ref_510NT	57	G	83199	Fwd_block	sub	T>A	0	0
ref_510NT	57	G	83199	Fwd_block	sub	T>C	0	0
ref_510NT	57	G	83199	Fwd_block	sub	T>G	0	0
ref_510NT	58	G	83200	Fwd_block	del	delA	0	0
ref_510NT	58	G	83200	Fwd_block	del	delC	0	0
ref_510NT	58	G	83200	Fwd_block	del	delG	6	0.072
ref_510NT	58	G	83200	Fwd_block	del	delT	0	0
ref_510NT	58	G	83200	Fwd_block	sub	A>C	0	0
ref_510NT	58	G	83200	Fwd_block	sub	A>G	0	0
ref_510NT	58	G	83200	Fwd_block	sub	A>T	0	0
ref_510NT	58	G	83200	Fwd_block	sub	C>A	0	0
ref_510NT	58	G	83200	Fwd_block	sub	C>G	0	0
ref_510NT	58	G	83200	Fwd_block	sub	C>T	0	0
ref_510NT	58	G	83200	Fwd_block	sub	G>A	16	0.192
ref_510NT	58	G	83200	Fwd_block	sub	G>C	33	0.397
ref_510NT	58	G	83200	Fwd_block	sub	G>T	132	1.587
ref_510NT	58	G	83200	Fwd_block	sub	T>A	0	0
ref_510NT	58	G	83200	Fwd_block	sub	T>C	0	0
ref_510NT	58	G	83200	Fwd_block	sub	T>G	0	0
ref_510NT	59	T	83204	Fwd_block	del	delA	0	0
ref_510NT	59	T	83204	Fwd_block	del	delC	0	0
ref_510NT	59	T	83204	Fwd_block	del	delG	0	0
ref_510NT	59	T	83204	Fwd_block	del	delT	9	0.108
ref_510NT	59	T	83204	Fwd_block	sub	A>C	0	0
ref_510NT	59	T	83204	Fwd_block	sub	A>G	0	0
ref_510NT	59	T	83204	Fwd_block	sub	A>T	0	0
ref_510NT	59	T	83204	Fwd_block	sub	C>A	0	0
ref_510NT	59	T	83204	Fwd_block	sub	C>G	0	0
ref_510NT	59	T	83204	Fwd_block	sub	C>T	0	0
ref_510NT	59	T	83204	Fwd_block	sub	G>A	0	0
ref_510NT	59	T	83204	Fwd_block	sub	G>C	0	0
ref_510NT	59	T	83204	Fwd_block	sub	G>T	0	0
ref_510NT	59	T	83204	Fwd_block	sub	T>A	139	1.671
ref_510NT	59	T	83204	Fwd_block	sub	T>C	8	0.096
ref_510NT	59	T	83204	Fwd_block	sub	T>G	48	0.577
ref_510NT	60	A	83207	Fwd_block	del	delA	11	0.132
ref_510NT	60	A	83207	Fwd_block	del	delC	0	0
ref_510NT	60	A	83207	Fwd_block	del	delG	0	0
ref_510NT	60	A	83207	Fwd_block	del	delT	0	0
ref_510NT	60	A	83207	Fwd_block	sub	A>C	38	0.457
ref_510NT	60	A	83207	Fwd_block	sub	A>G	13	0.156
ref_510NT	60	A	83207	Fwd_block	sub	A>T	13	0.156
ref_510NT	60	A	83207	Fwd_block	sub	C>A	0	0
ref_510NT	60	A	83207	Fwd_block	sub	C>G	0	0
ref_510NT	60	A	83207	Fwd_block	sub	C>T	0	0
ref_510NT	60	A	83207	Fwd_block	sub	G>A	0	0
ref_510NT	60	A	83207	Fwd_block	sub	G>C	0	0
ref_510NT	60	A	83207	Fwd_block	sub	G>T	0	0
ref_510NT	60	A	83207	Fwd_block	sub	T>A	0	0
ref_510NT	60	A	83207	Fwd_block	sub	T>C	0	0
ref_510NT	60	A	83207	Fwd_block	sub	T>G	0	0
ref_510NT	61	A	83212	Fwd_block	del	delA	11	0.132
ref_510NT	61	A	83212	Fwd_block	del	delC	0	0
ref_510NT	61	A	83212	Fwd_block	del	delG	0	0
ref_510NT	61	A	83212	Fwd_block	del	delT	0	0
ref_510NT	61	A	83212	Fwd_block	sub	A>C	54	0.649
ref_510NT	61	A	83212	Fwd_block	sub	A>G	7	0.084
ref_510NT	61	A	83212	Fwd_block	sub	A>T	5	0.06
ref_510NT	61	A	83212	Fwd_block	sub	C>A	0	0
ref_510NT	61	A	83212	Fwd_block	sub	C>G	0	0
ref_510NT	61	A	83212	Fwd_block	sub	C>T	0	0
ref_510NT	61	A	83212	Fwd_block	sub	G>A	0	0
ref_510NT	61	A	83212	Fwd_block	sub	G>C	0	0
ref_510NT	61	A	83212	Fwd_block	sub	G>T	0	0
ref_510NT	61	A	83212	Fwd_block	sub	T>A	0	0
ref_510NT	61	A	83212	Fwd_block	sub	T>C	0	0
ref_510NT	61	A	83212	Fwd_block	sub	T>G	0	0
ref_510NT	62	C	83221	Fwd_block	del	delA	0	0
ref_510NT	62	C	83221	Fwd_block	del	delC	21	0.252
ref_510NT	62	C	83221	Fwd_block	del	delG	0	0
ref_510NT	62	C	83221	Fwd_block	del	delT	0	0
ref_510NT	62	C	83221	Fwd_block	sub	A>C	0	0
ref_510NT	62	C	83221	Fwd_block	sub	A>G	0	0
ref_510NT	62	C	83221	Fwd_block	sub	A>T	0	0
ref_510NT	62	C	83221	Fwd_block	sub	C>A	181	2.175
ref_510NT	62	C	83221	Fwd_block	sub	C>G	6	0.072
ref_510NT	62	C	83221	Fwd_block	sub	C>T	43	0.517
ref_510NT	62	C	83221	Fwd_block	sub	G>A	0	0
ref_510NT	62	C	83221	Fwd_block	sub	G>C	0	0
ref_510NT	62	C	83221	Fwd_block	sub	G>T	0	0
ref_510NT	62	C	83221	Fwd_block	sub	T>A	0	0
ref_510NT	62	C	83221	Fwd_block	sub	T>C	0	0
ref_510NT	62	C	83221	Fwd_block	sub	T>G	0	0
ref_510NT	63	G	83222	Fwd_block	del	delA	0	0
ref_510NT	63	G	83222	Fwd_block	del	delC	0	0
ref_510NT	63	G	83222	Fwd_block	del	delG	10	0.12
ref_510NT	63	G	83222	Fwd_block	del	delT	0	0
ref_510NT	63	G	83222	Fwd_block	sub	A>C	0	0
ref_510NT	63	G	83222	Fwd_block	sub	A>G	0	0
ref_510NT	63	G	83222	Fwd_block	sub	A>T	0	0
ref_510NT	63	G	83222	Fwd_block	sub	C>A	0	0
ref_510NT	63	G	83222	Fwd_block	sub	C>G	0	0
ref_510NT	63	G	83222	Fwd_block	sub	C>T	0	0
ref_510NT	63	G	83222	Fwd_block	sub	G>A	28	0.336
ref_510NT	63	G	83222	Fwd_block	sub	G>C	120	1.442
ref_510NT	63	G	83222	Fwd_block	sub	G>T	126	1.514
ref_510NT	63	G	83222	Fwd_block	sub	T>A	0	0
ref_510NT	63	G	83222	Fwd_block	sub	T>C	0	0
ref_510NT	63	G	83222	Fwd_block	sub	T>G	0	0
ref_510NT	64	A	83223	Fwd_block	del	delA	10	0.12
ref_510NT	64	A	83223	Fwd_block	del	delC	0	0
ref_510NT	64	A	83223	Fwd_block	del	delG	0	0
ref_510NT	64	A	83223	Fwd_block	del	delT	0	0
ref_510NT	64	A	83223	Fwd_block	sub	A>C	17	0.204
ref_510NT	64	A	83223	Fwd_block	sub	A>G	10	0.12
ref_510NT	64	A	83223	Fwd_block	sub	A>T	16	0.192
ref_510NT	64	A	83223	Fwd_block	sub	C>A	0	0
ref_510NT	64	A	83223	Fwd_block	sub	C>G	0	0
ref_510NT	64	A	83223	Fwd_block	sub	C>T	0	0
ref_510NT	64	A	83223	Fwd_block	sub	G>A	0	0
ref_510NT	64	A	83223	Fwd_block	sub	G>C	0	0
ref_510NT	64	A	83223	Fwd_block	sub	G>T	0	0
ref_510NT	64	A	83223	Fwd_block	sub	T>A	0	0
ref_510NT	64	A	83223	Fwd_block	sub	T>C	0	0
ref_510NT	64	A	83223	Fwd_block	sub	T>G	0	0
ref_510NT	65	C	83225	Fwd_block	del	delA	0	0
ref_510NT	65	C	83225	Fwd_block	del	delC	12	0.144
ref_510NT	65	C	83225	Fwd_block	del	delG	0	0
ref_510NT	65	C	83225	Fwd_block	del	delT	0	0
ref_510NT	65	C	83225	Fwd_block	sub	A>C	0	0
ref_510NT	65	C	83225	Fwd_block	sub	A>G	0	0
ref_510NT	65	C	83225	Fwd_block	sub	A>T	0	0
ref_510NT	65	C	83225	Fwd_block	sub	C>A	117	1.406
ref_510NT	65	C	83225	Fwd_block	sub	C>G	7	0.084
ref_510NT	65	C	83225	Fwd_block	sub	C>T	32	0.384
ref_510NT	65	C	83225	Fwd_block	sub	G>A	0	0
ref_510NT	65	C	83225	Fwd_block	sub	G>C	0	0
ref_510NT	65	C	83225	Fwd_block	sub	G>T	0	0
ref_510NT	65	C	83225	Fwd_block	sub	T>A	0	0
ref_510NT	65	C	83225	Fwd_block	sub	T>C	0	0
ref_510NT	65	C	83225	Fwd_block	sub	T>G	0	0
ref_510NT	66	G	83231	Fwd_block	del	delA	0	0
ref_510NT	66	G	83231	Fwd_block	del	delC	0	0
ref_510NT	66	G	83231	Fwd_block	del	delG	62	0.745
ref_510NT	66	G	83231	Fwd_block	del	delT	0	0
ref_510NT	66	G	83231	Fwd_block	sub	A>C	0	0
ref_510NT	66	G	83231	Fwd_block	sub	A>G	0	0
ref_510NT	66	G	83231	Fwd_block	sub	A>T	0	0
ref_510NT	66	G	83231	Fwd_block	sub	C>A	0	0
ref_510NT	66	G	83231	Fwd_block	sub	C>G	0	0
ref_510NT	66	G	83231	Fwd_block	sub	C>T	0	0
ref_510NT	66	G	83231	Fwd_block	sub	G>A	88	1.057
ref_510NT	66	G	83231	Fwd_block	sub	G>C	158	1.898
ref_510NT	66	G	83231	Fwd_block	sub	G>T	106	1.274
ref_510NT	66	G	83231	Fwd_block	sub	T>A	0	0
ref_510NT	66	G	83231	Fwd_block	sub	T>C	0	0
ref_510NT	66	G	83231	Fwd_block	sub	T>G	0	0
ref_510NT	67	C	83235	Fwd_block	del	delA	0	0
ref_510NT	67	C	83235	Fwd_block	del	delC	49	0.589
ref_510NT	67	C	83235	Fwd_block	del	delG	0	0
ref_510NT	67	C	83235	Fwd_block	del	delT	0	0
ref_510NT	67	C	83235	Fwd_block	sub	A>C	0	0
ref_510NT	67	C	83235	Fwd_block	sub	A>G	0	0
ref_510NT	67	C	83235	Fwd_block	sub	A>T	0	0
ref_510NT	67	C	83235	Fwd_block	sub	C>A	115	1.382
ref_510NT	67	C	83235	Fwd_block	sub	C>G	57	0.685
ref_510NT	67	C	83235	Fwd_block	sub	C>T	36	0.433
ref_510NT	67	C	83235	Fwd_block	sub	G>A	0	0
ref_510NT	67	C	83235	Fwd_block	sub	G>C	0	0
ref_510NT	67	C	83235	Fwd_block	sub	G>T	0	0
ref_510NT	67	C	83235	Fwd_block	sub	T>A	0	0
ref_510NT	67	C	83235	Fwd_block	sub	T>C	0	0
ref_510NT	67	C	83235	Fwd_block	sub	T>G	0	0
ref_510NT	68	T	83239	Fwd_block	del	delA	0	0
ref_510NT	68	T	83239	Fwd_block	del	delC	0	0
ref_510NT	68	T	83239	Fwd_block	del	delG	0	0
ref_510NT	68	T	83239	Fwd_block	del	delT	11	0.132
ref_510NT	68	T	83239	Fwd_block	sub	A>C	0	0
ref_510NT	68	T	83239	Fwd_block	sub	A>G	0	0
ref_510NT	68	T	83239	Fwd_block	sub	A>T	0	0
ref_510NT	68	T	83239	Fwd_block	sub	C>A	0	0
ref_510NT	68	T	83239	Fwd_block	sub	C>G	0	0
ref_510NT	68	T	83239	Fwd_block	sub	C>T	0	0
ref_510NT	68	T	83239	Fwd_block	sub	G>A	0	0
ref_510NT	68	T	83239	Fwd_block	sub	G>C	0	0
ref_510NT	68	T	83239	Fwd_block	sub	G>T	0	0
ref_510NT	68	T	83239	Fwd_block	sub	T>A	191	2.295
ref_510NT	68	T	83239	Fwd_block	sub	T>C	16	0.192
ref_510NT	68	T	83239	Fwd_block	sub	T>G	190	2.283
ref_510NT	69	G	83241	Fwd_block	del	delA	0	0
ref_510NT	69	G	83241	Fwd_block	del	delC	0	0
ref_510NT	69	G	83241	Fwd_block	del	delG	4	0.048
ref_510NT	69	G	83241	Fwd_block	del	delT	0	0
ref_510NT	69	G	83241	Fwd_block	sub	A>C	0	0
ref_510NT	69	G	83241	Fwd_block	sub	A>G	0	0
ref_510NT	69	G	83241	Fwd_block	sub	A>T	0	0
ref_510NT	69	G	83241	Fwd_block	sub	C>A	0	0
ref_510NT	69	G	83241	Fwd_block	sub	C>G	0	0
ref_510NT	69	G	83241	Fwd_block	sub	C>T	0	0
ref_510NT	69	G	83241	Fwd_block	sub	G>A	20	0.24
ref_510NT	69	G	83241	Fwd_block	sub	G>C	27	0.324
ref_510NT	69	G	83241	Fwd_block	sub	G>T	212	2.547
ref_510NT	69	G	83241	Fwd_block	sub	T>A	0	0
ref_510NT	69	G	83241	Fwd_block	sub	T>C	0	0
ref_510NT	69	G	83241	Fwd_block	sub	T>G	0	0
ref_510NT	70	A	83242	Fwd_block	del	delA	31	0.372
ref_510NT	70	A	83242	Fwd_block	del	delC	0	0
ref_510NT	70	A	83242	Fwd_block	del	delG	0	0
ref_510NT	70	A	83242	Fwd_block	del	delT	0	0
ref_510NT	70	A	83242	Fwd_block	sub	A>C	16	0.192
ref_510NT	70	A	83242	Fwd_block	sub	A>G	28	0.336
ref_510NT	70	A	83242	Fwd_block	sub	A>T	89	1.069
ref_510NT	70	A	83242	Fwd_block	sub	C>A	0	0
ref_510NT	70	A	83242	Fwd_block	sub	C>G	0	0
ref_510NT	70	A	83242	Fwd_block	sub	C>T	0	0
ref_510NT	70	A	83242	Fwd_block	sub	G>A	0	0
ref_510NT	70	A	83242	Fwd_block	sub	G>C	0	0
ref_510NT	70	A	83242	Fwd_block	sub	G>T	0	0
ref_510NT	70	A	83242	Fwd_block	sub	T>A	0	0
ref_510NT	70	A	83242	Fwd_block	sub	T>C	0	0
ref_510NT	70	A	83242	Fwd_block	sub	T>G	0	0
ref_510NT	71	C	83246	Fwd_block	del	delA	0	0
ref_510NT	71	C	83246	Fwd_block	del	delC	16	0.192
ref_510NT	71	C	83246	Fwd_block	del	delG	0	0
ref_510NT	71	C	83246	Fwd_block	del	delT	0	0
ref_510NT	71	C	83246	Fwd_block	sub	A>C	0	0
ref_510NT	71	C	83246	Fwd_block	sub	A>G	0	0
ref_510NT	71	C	83246	Fwd_block	sub	A>T	0	0
ref_510NT	71	C	83246	Fwd_block	sub	C>A	318	3.82
ref_510NT	71	C	83246	Fwd_block	sub	C>G	84	1.009
ref_510NT	71	C	83246	Fwd_block	sub	C>T	15	0.18
ref_510NT	71	C	83246	Fwd_block	sub	G>A	0	0
ref_510NT	71	C	83246	Fwd_block	sub	G>C	0	0
ref_510NT	71	C	83246	Fwd_block	sub	G>T	0	0
ref_510NT	71	C	83246	Fwd_block	sub	T>A	0	0
ref_510NT	71	C	83246	Fwd_block	sub	T>C	0	0
ref_510NT	71	C	83246	Fwd_block	sub	T>G	0	0
ref_510NT	72	T	83248	Fwd_block	del	delA	0	0
ref_510NT	72	T	83248	Fwd_block	del	delC	0	0
ref_510NT	72	T	83248	Fwd_block	del	delG	0	0
ref_510NT	72	T	83248	Fwd_block	del	delT	9	0.108
ref_510NT	72	T	83248	Fwd_block	sub	A>C	0	0
ref_510NT	72	T	83248	Fwd_block	sub	A>G	0	0
ref_510NT	72	T	83248	Fwd_block	sub	A>T	0	0
ref_510NT	72	T	83248	Fwd_block	sub	C>A	0	0
ref_510NT	72	T	83248	Fwd_block	sub	C>G	0	0
ref_510NT	72	T	83248	Fwd_block	sub	C>T	0	0
ref_510NT	72	T	83248	Fwd_block	sub	G>A	0	0
ref_510NT	72	T	83248	Fwd_block	sub	G>C	0	0
ref_510NT	72	T	83248	Fwd_block	sub	G>T	0	0
ref_510NT	72	T	83248	Fwd_block	sub	T>A	170	2.042
ref_510NT	72	T	83248	Fwd_block	sub	T>C	1	0.012
ref_510NT	72	T	83248	Fwd_block	sub	T>G	323	3.88
ref_510NT	73	T	83248	Fwd_block	del	delA	0	0
ref_510NT	73	T	83248	Fwd_block	del	delC	0	0
ref_510NT	73	T	83248	Fwd_block	del	delG	0	0
ref_510NT	73	T	83248	Fwd_block	del	delT	5	0.06
ref_510NT	73	T	83248	Fwd_block	sub	A>C	0	0
ref_510NT	73	T	83248	Fwd_block	sub	A>G	0	0
ref_510NT	73	T	83248	Fwd_block	sub	A>T	0	0
ref_510NT	73	T	83248	Fwd_block	sub	C>A	0	0
ref_510NT	73	T	83248	Fwd_block	sub	C>G	0	0
ref_510NT	73	T	83248	Fwd_block	sub	C>T	0	0
ref_510NT	73	T	83248	Fwd_block	sub	G>A	0	0
ref_510NT	73	T	83248	Fwd_block	sub	G>C	0	0
ref_510NT	73	T	83248	Fwd_block	sub	G>T	0	0
ref_510NT	73	T	83248	Fwd_block	sub	T>A	154	1.85
ref_510NT	73	T	83248	Fwd_block	sub	T>C	7	0.084
ref_510NT	73	T	83248	Fwd_block	sub	T>G	165	1.982
ref_510NT	74	A	83250	Fwd_block	del	delA	7	0.084
ref_510NT	74	A	83250	Fwd_block	del	delC	0	0
ref_510NT	74	A	83250	Fwd_block	del	delG	0	0
ref_510NT	74	A	83250	Fwd_block	del	delT	0	0
ref_510NT	74	A	83250	Fwd_block	sub	A>C	75	0.901
ref_510NT	74	A	83250	Fwd_block	sub	A>G	27	0.324
ref_510NT	74	A	83250	Fwd_block	sub	A>T	172	2.066
ref_510NT	74	A	83250	Fwd_block	sub	C>A	0	0
ref_510NT	74	A	83250	Fwd_block	sub	C>G	0	0
ref_510NT	74	A	83250	Fwd_block	sub	C>T	0	0
ref_510NT	74	A	83250	Fwd_block	sub	G>A	0	0
ref_510NT	74	A	83250	Fwd_block	sub	G>C	0	0
ref_510NT	74	A	83250	Fwd_block	sub	G>T	0	0
ref_510NT	74	A	83250	Fwd_block	sub	T>A	0	0
ref_510NT	74	A	83250	Fwd_block	sub	T>C	0	0
ref_510NT	74	A	83250	Fwd_block	sub	T>G	0	0
ref_510NT	75	T	83254	Fwd_block	del	delA	0	0
ref_510NT	75	T	83254	Fwd_block	del	delC	0	0
ref_510NT	75	T	83254	Fwd_block	del	delG	0	0
ref_510NT	75	T	83254	Fwd_block	del	delT	8	0.096
ref_510NT	75	T	83254	Fwd_block	sub	A>C	0	0
ref_510NT	75	T	83254	Fwd_block	sub	A>G	0	0
ref_510NT	75	T	83254	Fwd_block	sub	A>T	0	0
ref_510NT	75	T	83254	Fwd_block	sub	C>A	0	0
ref_510NT	75	T	83254	Fwd_block	sub	C>G	0	0
ref_510NT	75	T	83254	Fwd_block	sub	C>T	0	0
ref_510NT	75	T	83254	Fwd_block	sub	G>A	0	0
ref_510NT	75	T	83254	Fwd_block	sub	G>C	0	0
ref_510NT	75	T	83254	Fwd_block	sub	G>T	0	0
ref_510NT	75	T	83254	Fwd_block	sub	T>A	150	1.802
ref_510NT	75	T	83254	Fwd_block	sub	T>C	5	0.06
ref_510NT	75	T	83254	Fwd_block	sub	T>G	269	3.231
ref_510NT	76	G	83266	Fwd_block	del	delA	0	0
ref_510NT	76	G	83266	Fwd_block	del	delC	0	0
ref_510NT	76	G	83266	Fwd_block	del	delG	16	0.192
ref_510NT	76	G	83266	Fwd_block	del	delT	0	0
ref_510NT	76	G	83266	Fwd_block	sub	A>C	0	0
ref_510NT	76	G	83266	Fwd_block	sub	A>G	0	0
ref_510NT	76	G	83266	Fwd_block	sub	A>T	0	0
ref_510NT	76	G	83266	Fwd_block	sub	C>A	0	0
ref_510NT	76	G	83266	Fwd_block	sub	C>G	0	0
ref_510NT	76	G	83266	Fwd_block	sub	C>T	0	0
ref_510NT	76	G	83266	Fwd_block	sub	G>A	10	0.12
ref_510NT	76	G	83266	Fwd_block	sub	G>C	25	0.3
ref_510NT	76	G	83266	Fwd_block	sub	G>T	255	3.062
ref_510NT	76	G	83266	Fwd_block	sub	T>A	0	0
ref_510NT	76	G	83266	Fwd_block	sub	T>C	0	0
ref_510NT	76	G	83266	Fwd_block	sub	T>G	0	0
ref_510NT	77	G	83268	Fwd_block	del	delA	0	0
ref_510NT	77	G	83268	Fwd_block	del	delC	0	0
ref_510NT	77	G	83268	Fwd_block	del	delG	11	0.132
ref_510NT	77	G	83268	Fwd_block	del	delT	0	0
ref_510NT	77	G	83268	Fwd_block	sub	A>C	0	0
ref_510NT	77	G	83268	Fwd_block	sub	A>G	0	0
ref_510NT	77	G	83268	Fwd_block	sub	A>T	0	0
ref_510NT	77	G	83268	Fwd_block	sub	C>A	0	0
ref_510NT	77	G	83268	Fwd_block	sub	C>G	0	0
ref_510NT	77	G	83268	Fwd_block	sub	C>T	0	0
ref_510NT	77	G	83268	Fwd_block	sub	G>A	20	0.24
ref_510NT	77	G	83268	Fwd_block	sub	G>C	19	0.228
ref_510NT	77	G	83268	Fwd_block	sub	G>T	174	2.09
ref_510NT	77	G	83268	Fwd_block	sub	T>A	0	0
ref_510NT	77	G	83268	Fwd_block	sub	T>C	0	0
ref_510NT	77	G	83268	Fwd_block	sub	T>G	0	0
ref_510NT	78	T	83268	Fwd_block	del	delA	0	0
ref_510NT	78	T	83268	Fwd_block	del	delC	0	0
ref_510NT	78	T	83268	Fwd_block	del	delG	0	0
ref_510NT	78	T	83268	Fwd_block	del	delT	20	0.24
ref_510NT	78	T	83268	Fwd_block	sub	A>C	0	0
ref_510NT	78	T	83268	Fwd_block	sub	A>G	0	0
ref_510NT	78	T	83268	Fwd_block	sub	A>T	0	0
ref_510NT	78	T	83268	Fwd_block	sub	C>A	0	0
ref_510NT	78	T	83268	Fwd_block	sub	C>G	0	0
ref_510NT	78	T	83268	Fwd_block	sub	C>T	0	0
ref_510NT	78	T	83268	Fwd_block	sub	G>A	0	0
ref_510NT	78	T	83268	Fwd_block	sub	G>C	0	0
ref_510NT	78	T	83268	Fwd_block	sub	G>T	0	0
ref_510NT	78	T	83268	Fwd_block	sub	T>A	86	1.033
ref_510NT	78	T	83268	Fwd_block	sub	T>C	11	0.132
ref_510NT	78	T	83268	Fwd_block	sub	T>G	100	1.201
ref_510NT	79	G	83268	Fwd_block	del	delA	0	0
ref_510NT	79	G	83268	Fwd_block	del	delC	0	0
ref_510NT	79	G	83268	Fwd_block	del	delG	92	1.105
ref_510NT	79	G	83268	Fwd_block	del	delT	0	0
ref_510NT	79	G	83268	Fwd_block	sub	A>C	0	0
ref_510NT	79	G	83268	Fwd_block	sub	A>G	0	0
ref_510NT	79	G	83268	Fwd_block	sub	A>T	0	0
ref_510NT	79	G	83268	Fwd_block	sub	C>A	0	0
ref_510NT	79	G	83268	Fwd_block	sub	C>G	0	0
ref_510NT	79	G	83268	Fwd_block	sub	C>T	0	0
ref_510NT	79	G	83268	Fwd_block	sub	G>A	26	0.312
ref_510NT	79	G	83268	Fwd_block	sub	G>C	45	0.54
ref_510NT	79	G	83268	Fwd_block	sub	G>T	301	3.615
ref_510NT	79	G	83268	Fwd_block	sub	T>A	0	0
ref_510NT	79	G	83268	Fwd_block	sub	T>C	0	0
ref_510NT	79	G	83268	Fwd_block	sub	T>G	0	0
ref_510NT	80	T	83270	Fwd_block	del	delA	0	0
ref_510NT	80	T	83270	Fwd_block	del	delC	0	0
ref_510NT	80	T	83270	Fwd_block	del	delG	0	0
ref_510NT	80	T	83270	Fwd_block	del	delT	18	0.216
ref_510NT	80	T	83270	Fwd_block	sub	A>C	0	0
ref_510NT	80	T	83270	Fwd_block	sub	A>G	0	0
ref_510NT	80	T	83270	Fwd_block	sub	A>T	0	0
ref_510NT	80	T	83270	Fwd_block	sub	C>A	0	0
ref_510NT	80	T	83270	Fwd_block	sub	C>G	0	0
ref_510NT	80	T	83270	Fwd_block	sub	C>T	0	0
ref_510NT	80	T	83270	Fwd_block	sub	G>A	0	0
ref_510NT	80	T	83270	Fwd_block	sub	G>C	0	0
ref_510NT	80	T	83270	Fwd_block	sub	G>T	0	0
ref_510NT	80	T	83270	Fwd_block	sub	T>A	83	0.997
ref_510NT	80	T	83270	Fwd_block	sub	T>C	17	0.204
ref_510NT	80	T	83270	Fwd_block	sub	T>G	89	1.069
ref_510NT	81	T	83274	Fwd_block	del	delA	0	0
ref_510NT	81	T	83274	Fwd_block	del	delC	0	0
ref_510NT	81	T	83274	Fwd_block	del	delG	0	0
ref_510NT	81	T	83274	Fwd_block	del	delT	7	0.084
ref_510NT	81	T	83274	Fwd_block	sub	A>C	0	0
ref_510NT	81	T	83274	Fwd_block	sub	A>G	0	0
ref_510NT	81	T	83274	Fwd_block	sub	A>T	0	0
ref_510NT	81	T	83274	Fwd_block	sub	C>A	0	0
ref_510NT	81	T	83274	Fwd_block	sub	C>G	0	0
ref_510NT	81	T	83274	Fwd_block	sub	C>T	0	0
ref_510NT	81	T	83274	Fwd_block	sub	G>A	0	0
ref_510NT	81	T	83274	Fwd_block	sub	G>C	0	0
ref_510NT	81	T	83274	Fwd_block	sub	G>T	0	0
ref_510NT	81	T	83274	Fwd_block	sub	T>A	90	1.081
ref_510NT	81	T	83274	Fwd_block	sub	T>C	11	0.132
ref_510NT	81	T	83274	Fwd_block	sub	T>G	44	0.528
ref_510NT	82	C	83275	Fwd_block	del	delA	0	0
ref_510NT	82	C	83275	Fwd_block	del	delC	18	0.216
ref_510NT	82	C	83275	Fwd_block	del	delG	0	0
ref_510NT	82	C	83275	Fwd_block	del	delT	0	0
ref_510NT	82	C	83275	Fwd_block	sub	A>C	0	0
ref_510NT	82	C	83275	Fwd_block	sub	A>G	0	0
ref_510NT	82	C	83275	Fwd_block	sub	A>T	0	0
ref_510NT	82	C	83275	Fwd_block	sub	C>A	417	5.008
ref_510NT	82	C	83275	Fwd_block	sub	C>G	71	0.853
ref_510NT	82	C	83275	Fwd_block	sub	C>T	21	0.252
ref_510NT	82	C	83275	Fwd_block	sub	G>A	0	0
ref_510NT	82	C	83275	Fwd_block	sub	G>C	0	0
ref_510NT	82	C	83275	Fwd_block	sub	G>T	0	0
ref_510NT	82	C	83275	Fwd_block	sub	T>A	0	0
ref_510NT	82	C	83275	Fwd_block	sub	T>C	0	0
ref_510NT	82	C	83275	Fwd_block	sub	T>G	0	0
ref_510NT	83	A	83277	Fwd_block	del	delA	11	0.132
ref_510NT	83	A	83277	Fwd_block	del	delC	0	0
ref_510NT	83	A	83277	Fwd_block	del	delG	0	0
ref_510NT	83	A	83277	Fwd_block	del	delT	0	0
ref_510NT	83	A	83277	Fwd_block	sub	A>C	48	0.576
ref_510NT	83	A	83277	Fwd_block	sub	A>G	34	0.408
ref_510NT	83	A	83277	Fwd_block	sub	A>T	80	0.961
ref_510NT	83	A	83277	Fwd_block	sub	C>A	0	0
ref_510NT	83	A	83277	Fwd_block	sub	C>G	0	0
ref_510NT	83	A	83277	Fwd_block	sub	C>T	0	0
ref_510NT	83	A	83277	Fwd_block	sub	G>A	0	0
ref_510NT	83	A	83277	Fwd_block	sub	G>C	0	0
ref_510NT	83	A	83277	Fwd_block	sub	G>T	0	0
ref_510NT	83	A	83277	Fwd_block	sub	T>A	0	0
ref_510NT	83	A	83277	Fwd_block	sub	T>C	0	0
ref_510NT	83	A	83277	Fwd_block	sub	T>G	0	0
ref_510NT	84	G	83278	Fwd_block	del	delA	0	0
ref_510NT	84	G	83278	Fwd_block	del	delC	0	0
ref_510NT	84	G	83278	Fwd_block	del	delG	11	0.132
ref_510NT	84	G	83278	Fwd_block	del	delT	0	0
ref_510NT	84	G	83278	Fwd_block	sub	A>C	0	0
ref_510NT	84	G	83278	Fwd_block	sub	A>G	0	0
ref_510NT	84	G	83278	Fwd_block	sub	A>T	0	0
ref_510NT	84	G	83278	Fwd_block	sub	C>A	0	0
ref_510NT	84	G	83278	Fwd_block	sub	C>G	0	0
ref_510NT	84	G	83278	Fwd_block	sub	C>T	0	0
ref_510NT	84	G	83278	Fwd_block	sub	G>A	21	0.252
ref_510NT	84	G	83278	Fwd_block	sub	G>C	36	0.432
ref_510NT	84	G	83278	Fwd_block	sub	G>T	360	4.323
ref_510NT	84	G	83278	Fwd_block	sub	T>A	0	0
ref_510NT	84	G	83278	Fwd_block	sub	T>C	0	0
ref_510NT	84	G	83278	Fwd_block	sub	T>G	0	0
ref_510NT	85	T	83280	Fwd_block	del	delA	0	0
ref_510NT	85	T	83280	Fwd_block	del	delC	0	0
ref_510NT	85	T	83280	Fwd_block	del	delG	0	0
ref_510NT	85	T	83280	Fwd_block	del	delT	15	0.18
ref_510NT	85	T	83280	Fwd_block	sub	A>C	0	0
ref_510NT	85	T	83280	Fwd_block	sub	A>G	0	0
ref_510NT	85	T	83280	Fwd_block	sub	A>T	0	0
ref_510NT	85	T	83280	Fwd_block	sub	C>A	0	0
ref_510NT	85	T	83280	Fwd_block	sub	C>G	0	0
ref_510NT	85	T	83280	Fwd_block	sub	C>T	0	0
ref_510NT	85	T	83280	Fwd_block	sub	G>A	0	0
ref_510NT	85	T	83280	Fwd_block	sub	G>C	0	0
ref_510NT	85	T	83280	Fwd_block	sub	G>T	0	0
ref_510NT	85	T	83280	Fwd_block	sub	T>A	135	1.621
ref_510NT	85	T	83280	Fwd_block	sub	T>C	9	0.108
ref_510NT	85	T	83280	Fwd_block	sub	T>G	22	0.264
ref_510NT	86	G	83283	Fwd_block	del	delA	0	0
ref_510NT	86	G	83283	Fwd_block	del	delC	0	0
ref_510NT	86	G	83283	Fwd_block	del	delG	22	0.264
ref_510NT	86	G	83283	Fwd_block	del	delT	0	0
ref_510NT	86	G	83283	Fwd_block	sub	A>C	0	0
ref_510NT	86	G	83283	Fwd_block	sub	A>G	0	0
ref_510NT	86	G	83283	Fwd_block	sub	A>T	0	0
ref_510NT	86	G	83283	Fwd_block	sub	C>A	0	0
ref_510NT	86	G	83283	Fwd_block	sub	C>G	0	0
ref_510NT	86	G	83283	Fwd_block	sub	C>T	0	0
ref_510NT	86	G	83283	Fwd_block	sub	G>A	41	0.492
ref_510NT	86	G	83283	Fwd_block	sub	G>C	28	0.336
ref_510NT	86	G	83283	Fwd_block	sub	G>T	168	2.017
ref_510NT	86	G	83283	Fwd_block	sub	T>A	0	0
ref_510NT	86	G	83283	Fwd_block	sub	T>C	0	0
ref_510NT	86	G	83283	Fwd_block	sub	T>G	0	0
ref_510NT	87	C	83285	Fwd_block	del	delA	0	0
ref_510NT	87	C	83285	Fwd_block	del	delC	64	0.768
ref_510NT	87	C	83285	Fwd_block	del	delG	0	0
ref_510NT	87	C	83285	Fwd_block	del	delT	0	0
ref_510NT	87	C	83285	Fwd_block	sub	A>C	0	0
ref_510NT	87	C	83285	Fwd_block	sub	A>G	0	0
ref_510NT	87	C	83285	Fwd_block	sub	A>T	0	0
ref_510NT	87	C	83285	Fwd_block	sub	C>A	143	1.717
ref_510NT	87	C	83285	Fwd_block	sub	C>G	157	1.885
ref_510NT	87	C	83285	Fwd_block	sub	C>T	60	0.72
ref_510NT	87	C	83285	Fwd_block	sub	G>A	0	0
ref_510NT	87	C	83285	Fwd_block	sub	G>C	0	0
ref_510NT	87	C	83285	Fwd_block	sub	G>T	0	0
ref_510NT	87	C	83285	Fwd_block	sub	T>A	0	0
ref_510NT	87	C	83285	Fwd_block	sub	T>C	0	0
ref_510NT	87	C	83285	Fwd_block	sub	T>G	0	0
ref_510NT	88	T	83287	Fwd_block	del	delA	0	0
ref_510NT	88	T	83287	Fwd_block	del	delC	0	0
ref_510NT	88	T	83287	Fwd_block	del	delG	0	0
ref_510NT	88	T	83287	Fwd_block	del	delT	55	0.66
ref_510NT	88	T	83287	Fwd_block	sub	A>C	0	0
ref_510NT	88	T	83287	Fwd_block	sub	A>G	0	0
ref_510NT	88	T	83287	Fwd_block	sub	A>T	0	0
ref_510NT	88	T	83287	Fwd_block	sub	C>A	0	0
ref_510NT	88	T	83287	Fwd_block	sub	C>G	0	0
ref_510NT	88	T	83287	Fwd_block	sub	C>T	0	0
ref_510NT	88	T	83287	Fwd_block	sub	G>A	0	0
ref_510NT	88	T	83287	Fwd_block	sub	G>C	0	0
ref_510NT	88	T	83287	Fwd_block	sub	G>T	0	0
ref_510NT	88	T	83287	Fwd_block	sub	T>A	69	0.828
ref_510NT	88	T	83287	Fwd_block	sub	T>C	8	0.096
ref_510NT	88	T	83287	Fwd_block	sub	T>G	190	2.281
ref_510NT	89	T	83288	Fwd_block	del	delA	0	0
ref_510NT	89	T	83288	Fwd_block	del	delC	0	0
ref_510NT	89	T	83288	Fwd_block	del	delG	0	0
ref_510NT	89	T	83288	Fwd_block	del	delT	10	0.12
ref_510NT	89	T	83288	Fwd_block	sub	A>C	0	0
ref_510NT	89	T	83288	Fwd_block	sub	A>G	0	0
ref_510NT	89	T	83288	Fwd_block	sub	A>T	0	0
ref_510NT	89	T	83288	Fwd_block	sub	C>A	0	0
ref_510NT	89	T	83288	Fwd_block	sub	C>G	0	0
ref_510NT	89	T	83288	Fwd_block	sub	C>T	0	0
ref_510NT	89	T	83288	Fwd_block	sub	G>A	0	0
ref_510NT	89	T	83288	Fwd_block	sub	G>C	0	0
ref_510NT	89	T	83288	Fwd_block	sub	G>T	0	0
ref_510NT	89	T	83288	Fwd_block	sub	T>A	83	0.997
ref_510NT	89	T	83288	Fwd_block	sub	T>C	6	0.072
ref_510NT	89	T	83288	Fwd_block	sub	T>G	87	1.045
ref_510NT	90	T	83288	Fwd_block	del	delA	0	0
ref_510NT	90	T	83288	Fwd_block	del	delC	0	0
ref_510NT	90	T	83288	Fwd_block	del	delG	0	0
ref_510NT	90	T	83288	Fwd_block	del	delT	7	0.084
ref_510NT	90	T	83288	Fwd_block	sub	A>C	0	0
ref_510NT	90	T	83288	Fwd_block	sub	A>G	0	0
ref_510NT	90	T	83288	Fwd_block	sub	A>T	0	0
ref_510NT	90	T	83288	Fwd_block	sub	C>A	0	0
ref_510NT	90	T	83288	Fwd_block	sub	C>G	0	0
ref_510NT	90	T	83288	Fwd_block	sub	C>T	0	0
ref_510NT	90	T	83288	Fwd_block	sub	G>A	0	0
ref_510NT	90	T	83288	Fwd_block	sub	G>C	0	0
ref_510NT	90	T	83288	Fwd_block	sub	G>T	0	0
ref_510NT	90	T	83288	Fwd_block	sub	T>A	78	0.937
ref_510NT	90	T	83288	Fwd_block	sub	T>C	6	0.072
ref_510NT	90	T	83288	Fwd_block	sub	T>G	9	0.108
ref_510NT	91	G	83289	Fwd_block	del	delA	0	0
ref_510NT	91	G	83289	Fwd_block	del	delC	0	0
ref_510NT	91	G	83289	Fwd_block	del	delG	19	0.228
ref_510NT	91	G	83289	Fwd_block	del	delT	0	0
ref_510NT	91	G	83289	Fwd_block	sub	A>C	0	0
ref_510NT	91	G	83289	Fwd_block	sub	A>G	0	0
ref_510NT	91	G	83289	Fwd_block	sub	A>T	0	0
ref_510NT	91	G	83289	Fwd_block	sub	C>A	0	0
ref_510NT	91	G	83289	Fwd_block	sub	C>G	0	0
ref_510NT	91	G	83289	Fwd_block	sub	C>T	0	0
ref_510NT	91	G	83289	Fwd_block	sub	G>A	55	0.66
ref_510NT	91	G	83289	Fwd_block	sub	G>C	28	0.336
ref_510NT	91	G	83289	Fwd_block	sub	G>T	282	3.386
ref_510NT	91	G	83289	Fwd_block	sub	T>A	0	0
ref_510NT	91	G	83289	Fwd_block	sub	T>C	0	0
ref_510NT	91	G	83289	Fwd_block	sub	T>G	0	0
ref_510NT	92	C	83289	Fwd_block	del	delA	0	0
ref_510NT	92	C	83289	Fwd_block	del	delC	82	0.985
ref_510NT	92	C	83289	Fwd_block	del	delG	0	0
ref_510NT	92	C	83289	Fwd_block	del	delT	0	0
ref_510NT	92	C	83289	Fwd_block	sub	A>C	0	0
ref_510NT	92	C	83289	Fwd_block	sub	A>G	0	0
ref_510NT	92	C	83289	Fwd_block	sub	A>T	0	0
ref_510NT	92	C	83289	Fwd_block	sub	C>A	202	2.425
ref_510NT	92	C	83289	Fwd_block	sub	C>G	76	0.912
ref_510NT	92	C	83289	Fwd_block	sub	C>T	53	0.636
ref_510NT	92	C	83289	Fwd_block	sub	G>A	0	0
ref_510NT	92	C	83289	Fwd_block	sub	G>C	0	0
ref_510NT	92	C	83289	Fwd_block	sub	G>T	0	0
ref_510NT	92	C	83289	Fwd_block	sub	T>A	0	0
ref_510NT	92	C	83289	Fwd_block	sub	T>C	0	0
ref_510NT	92	C	83289	Fwd_block	sub	T>G	0	0
ref_510NT	93	T	83291	Fwd_block	del	delA	0	0
ref_510NT	93	T	83291	Fwd_block	del	delC	0	0
ref_510NT	93	T	83291	Fwd_block	del	delG	0	0
ref_510NT	93	T	83291	Fwd_block	del	delT	21	0.252
ref_510NT	93	T	83291	Fwd_block	sub	A>C	0	0
ref_510NT	93	T	83291	Fwd_block	sub	A>G	0	0
ref_510NT	93	T	83291	Fwd_block	sub	A>T	0	0
ref_510NT	93	T	83291	Fwd_block	sub	C>A	0	0
ref_510NT	93	T	83291	Fwd_block	sub	C>G	0	0
ref_510NT	93	T	83291	Fwd_block	sub	C>T	0	0
ref_510NT	93	T	83291	Fwd_block	sub	G>A	0	0
ref_510NT	93	T	83291	Fwd_block	sub	G>C	0	0
ref_510NT	93	T	83291	Fwd_block	sub	G>T	0	0
ref_510NT	93	T	83291	Fwd_block	sub	T>A	189	2.269
ref_510NT	93	T	83291	Fwd_block	sub	T>C	10	0.12
ref_510NT	93	T	83291	Fwd_block	sub	T>G	230	2.761
ref_510NT	94	C	83293	Fwd_block	del	delA	0	0
ref_510NT	94	C	83293	Fwd_block	del	delC	7	0.084
ref_510NT	94	C	83293	Fwd_block	del	delG	0	0
ref_510NT	94	C	83293	Fwd_block	del	delT	0	0
ref_510NT	94	C	83293	Fwd_block	sub	A>C	0	0
ref_510NT	94	C	83293	Fwd_block	sub	A>G	0	0
ref_510NT	94	C	83293	Fwd_block	sub	A>T	0	0
ref_510NT	94	C	83293	Fwd_block	sub	C>A	110	1.321
ref_510NT	94	C	83293	Fwd_block	sub	C>G	51	0.612
ref_510NT	94	C	83293	Fwd_block	sub	C>T	44	0.528
ref_510NT	94	C	83293	Fwd_block	sub	G>A	0	0
ref_510NT	94	C	83293	Fwd_block	sub	G>C	0	0
ref_510NT	94	C	83293	Fwd_block	sub	G>T	0	0
ref_510NT	94	C	83293	Fwd_block	sub	T>A	0	0
ref_510NT	94	C	83293	Fwd_block	sub	T>C	0	0
ref_510NT	94	C	83293	Fwd_block	sub	T>G	0	0
ref_510NT	95	G	83294	Fwd_block	del	delA	0	0
ref_510NT	95	G	83294	Fwd_block	del	delC	0	0
ref_510NT	95	G	83294	Fwd_block	del	delG	27	0.324
ref_510NT	95	G	83294	Fwd_block	del	delT	0	0
ref_510NT	95	G	83294	Fwd_block	sub	A>C	0	0
ref_510NT	95	G	83294	Fwd_block	sub	A>G	0	0
ref_510NT	95	G	83294	Fwd_block	sub	A>T	0	0
ref_510NT	95	G	83294	Fwd_block	sub	C>A	0	0
ref_510NT	95	G	83294	Fwd_block	sub	C>G	0	0
ref_510NT	95	G	83294	Fwd_block	sub	C>T	0	0
ref_510NT	95	G	83294	Fwd_block	sub	G>A	42	0.504
ref_510NT	95	G	83294	Fwd_block	sub	G>C	34	0.408
ref_510NT	95	G	83294	Fwd_block	sub	G>T	172	2.065
ref_510NT	95	G	83294	Fwd_block	sub	T>A	0	0
ref_510NT	95	G	83294	Fwd_block	sub	T>C	0	0
ref_510NT	95	G	83294	Fwd_block	sub	T>G	0	0
ref_510NT	96	T	83294	Fwd_block	del	delA	0	0
ref_510NT	96	T	83294	Fwd_block	del	delC	0	0
ref_510NT	96	T	83294	Fwd_block	del	delG	0	0
ref_510NT	96	T	83294	Fwd_block	del	delT	23	0.276
ref_510NT	96	T	83294	Fwd_block	sub	A>C	0	0
ref_510NT	96	T	83294	Fwd_block	sub	A>G	0	0
ref_510NT	96	T	83294	Fwd_block	sub	A>T	0	0
ref_510NT	96	T	83294	Fwd_block	sub	C>A	0	0
ref_510NT	96	T	83294	Fwd_block	sub	C>G	0	0
ref_510NT	96	T	83294	Fwd_block	sub	C>T	0	0
ref_510NT	96	T	83294	Fwd_block	sub	G>A	0	0
ref_510NT	96	T	83294	Fwd_block	sub	G>C	0	0
ref_510NT	96	T	83294	Fwd_block	sub	G>T	0	0
ref_510NT	96	T	83294	Fwd_block	sub	T>A	99	1.189
ref_510NT	96	T	83294	Fwd_block	sub	T>C	8	0.096
ref_510NT	96	T	83294	Fwd_block	sub	T>G	125	1.501
ref_510NT	97	T	83296	Fwd_block	del	delA	0	0
ref_510NT	97	T	83296	Fwd_block	del	delC	0	0
ref_510NT	97	T	83296	Fwd_block	del	delG	0	0
ref_510NT	97	T	83296	Fwd_block	del	delT	8	0.096
ref_510NT	97	T	83296	Fwd_block	sub	A>C	0	0
ref_510NT	97	T	83296	Fwd_block	sub	A>G	0	0
ref_510NT	97	T	83296	Fwd_block	sub	A>T	0	0
ref_510NT	97	T	83296	Fwd_block	sub	C>A	0	0
ref_510NT	97	T	83296	Fwd_block	sub	C>G	0	0
ref_510NT	97	T	83296	Fwd_block	sub	C>T	0	0
ref_510NT	97	T	83296	Fwd_block	sub	G>A	0	0
ref_510NT	97	T	83296	Fwd_block	sub	G>C	0	0
ref_510NT	97	T	83296	Fwd_block	sub	G>T	0	0
ref_510NT	97	T	83296	Fwd_block	sub	T>A	118	1.417
ref_510NT	97	T	83296	Fwd_block	sub	T>C	9	0.108
ref_510NT	97	T	83296	Fwd_block	sub	T>G	16	0.192
ref_510NT	98	A	83296	Fwd_block	del	delA	29	0.348
ref_510NT	98	A	83296	Fwd_block	del	delC	0	0
ref_510NT	98	A	83296	Fwd_block	del	delG	0	0
ref_510NT	98	A	83296	Fwd_block	del	delT	0	0
ref_510NT	98	A	83296	Fwd_block	sub	A>C	25	0.3
ref_510NT	98	A	83296	Fwd_block	sub	A>G	7	0.084
ref_510NT	98	A	83296	Fwd_block	sub	A>T	85	1.02
ref_510NT	98	A	83296	Fwd_block	sub	C>A	0	0
ref_510NT	98	A	83296	Fwd_block	sub	C>G	0	0
ref_510NT	98	A	83296	Fwd_block	sub	C>T	0	0
ref_510NT	98	A	83296	Fwd_block	sub	G>A	0	0
ref_510NT	98	A	83296	Fwd_block	sub	G>C	0	0
ref_510NT	98	A	83296	Fwd_block	sub	G>T	0	0
ref_510NT	98	A	83296	Fwd_block	sub	T>A	0	0
ref_510NT	98	A	83296	Fwd_block	sub	T>C	0	0
ref_510NT	98	A	83296	Fwd_block	sub	T>G	0	0
ref_510NT	99	T	83296	Fwd_block	del	delA	0	0
ref_510NT	99	T	83296	Fwd_block	del	delC	0	0
ref_510NT	99	T	83296	Fwd_block	del	delG	0	0
ref_510NT	99	T	83296	Fwd_block	del	delT	9	0.108
ref_510NT	99	T	83296	Fwd_block	sub	A>C	0	0
ref_510NT	99	T	83296	Fwd_block	sub	A>G	0	0
ref_510NT	99	T	83296	Fwd_block	sub	A>T	0	0
ref_510NT	99	T	83296	Fwd_block	sub	C>A	0	0
ref_510NT	99	T	83296	Fwd_block	sub	C>G	0	0
ref_510NT	99	T	83296	Fwd_block	sub	C>T	0	0
ref_510NT	99	T	83296	Fwd_block	sub	G>A	0	0
ref_510NT	99	T	83296	Fwd_block	sub	G>C	0	0
ref_510NT	99	T	83296	Fwd_block	sub	G>T	0	0
ref_510NT	99	T	83296	Fwd_block	sub	T>A	317	3.806
ref_510NT	99	T	83296	Fwd_block	sub	T>C	8	0.096
ref_510NT	99	T	83296	Fwd_block	sub	T>G	13	0.156
ref_510NT	100	C	83298	Fwd_block	del	delA	0	0
ref_510NT	100	C	83298	Fwd_block	del	delC	38	0.456
ref_510NT	100	C	83298	Fwd_block	del	delG	0	0
ref_510NT	100	C	83298	Fwd_block	del	delT	0	0
ref_510NT	100	C	83298	Fwd_block	sub	A>C	0	0
ref_510NT	100	C	83298	Fwd_block	sub	A>G	0	0
ref_510NT	100	C	83298	Fwd_block	sub	A>T	0	0
ref_510NT	100	C	83298	Fwd_block	sub	C>A	311	3.734
ref_510NT	100	C	83298	Fwd_block	sub	C>G	9	0.108
ref_510NT	100	C	83298	Fwd_block	sub	C>T	43	0.516
ref_510NT	100	C	83298	Fwd_block	sub	G>A	0	0
ref_510NT	100	C	83298	Fwd_block	sub	G>C	0	0
ref_510NT	100	C	83298	Fwd_block	sub	G>T	0	0
ref_510NT	100	C	83298	Fwd_block	sub	T>A	0	0
ref_510NT	100	C	83298	Fwd_block	sub	T>C	0	0
ref_510NT	100	C	83298	Fwd_block	sub	T>G	0	0
ref_510NT	101	C	83298	Fwd_block	del	delA	0	0
ref_510NT	101	C	83298	Fwd_block	del	delC	7	0.084
ref_510NT	101	C	83298	Fwd_block	del	delG	0	0
ref_510NT	101	C	83298	Fwd_block	del	delT	0	0
ref_510NT	101	C	83298	Fwd_block	sub	A>C	0	0
ref_510NT	101	C	83298	Fwd_block	sub	A>G	0	0
ref_510NT	101	C	83298	Fwd_block	sub	A>T	0	0
ref_510NT	101	C	83298	Fwd_block	sub	C>A	131	1.573
ref_510NT	101	C	83298	Fwd_block	sub	C>G	6	0.072
ref_510NT	101	C	83298	Fwd_block	sub	C>T	54	0.648
ref_510NT	101	C	83298	Fwd_block	sub	G>A	0	0
ref_510NT	101	C	83298	Fwd_block	sub	G>C	0	0
ref_510NT	101	C	83298	Fwd_block	sub	G>T	0	0
ref_510NT	101	C	83298	Fwd_block	sub	T>A	0	0
ref_510NT	101	C	83298	Fwd_block	sub	T>C	0	0
ref_510NT	101	C	83298	Fwd_block	sub	T>G	0	0
ref_510NT	102	G	83298	Fwd_block	del	delA	0	0
ref_510NT	102	G	83298	Fwd_block	del	delC	0	0
ref_510NT	102	G	83298	Fwd_block	del	delG	28	0.336
ref_510NT	102	G	83298	Fwd_block	del	delT	0	0
ref_510NT	102	G	83298	Fwd_block	sub	A>C	0	0
ref_510NT	102	G	83298	Fwd_block	sub	A>G	0	0
ref_510NT	102	G	83298	Fwd_block	sub	A>T	0	0
ref_510NT	102	G	83298	Fwd_block	sub	C>A	0	0
ref_510NT	102	G	83298	Fwd_block	sub	C>G	0	0
ref_510NT	102	G	83298	Fwd_block	sub	C>T	0	0
ref_510NT	102	G	83298	Fwd_block	sub	G>A	66	0.792
ref_510NT	102	G	83298	Fwd_block	sub	G>C	84	1.008
ref_510NT	102	G	83298	Fwd_block	sub	G>T	140	1.681
ref_510NT	102	G	83298	Fwd_block	sub	T>A	0	0
ref_510NT	102	G	83298	Fwd_block	sub	T>C	0	0
ref_510NT	102	G	83298	Fwd_block	sub	T>G	0	0
ref_510NT	103	G	83298	Fwd_block	del	delA	0	0
ref_510NT	103	G	83298	Fwd_block	del	delC	0	0
ref_510NT	103	G	83298	Fwd_block	del	delG	11	0.132
ref_510NT	103	G	83298	Fwd_block	del	delT	0	0
ref_510NT	103	G	83298	Fwd_block	sub	A>C	0	0
ref_510NT	103	G	83298	Fwd_block	sub	A>G	0	0
ref_510NT	103	G	83298	Fwd_block	sub	A>T	0	0
ref_510NT	103	G	83298	Fwd_block	sub	C>A	0	0
ref_510NT	103	G	83298	Fwd_block	sub	C>G	0	0
ref_510NT	103	G	83298	Fwd_block	sub	C>T	0	0
ref_510NT	103	G	83298	Fwd_block	sub	G>A	41	0.492
ref_510NT	103	G	83298	Fwd_block	sub	G>C	62	0.744
ref_510NT	103	G	83298	Fwd_block	sub	G>T	145	1.741
ref_510NT	103	G	83298	Fwd_block	sub	T>A	0	0
ref_510NT	103	G	83298	Fwd_block	sub	T>C	0	0
ref_510NT	103	G	83298	Fwd_block	sub	T>G	0	0
ref_510NT	104	A	83300	Fwd_block	del	delA	26	0.312
ref_510NT	104	A	83300	Fwd_block	del	delC	0	0
ref_510NT	104	A	83300	Fwd_block	del	delG	0	0
ref_510NT	104	A	83300	Fwd_block	del	delT	0	0
ref_510NT	104	A	83300	Fwd_block	sub	A>C	83	0.996
ref_510NT	104	A	83300	Fwd_block	sub	A>G	29	0.348
ref_510NT	104	A	83300	Fwd_block	sub	A>T	71	0.852
ref_510NT	104	A	83300	Fwd_block	sub	C>A	0	0
ref_510NT	104	A	83300	Fwd_block	sub	C>G	0	0
ref_510NT	104	A	83300	Fwd_block	sub	C>T	0	0
ref_510NT	104	A	83300	Fwd_block	sub	G>A	0	0
ref_510NT	104	A	83300	Fwd_block	sub	G>C	0	0
ref_510NT	104	A	83300	Fwd_block	sub	G>T	0	0
ref_510NT	104	A	83300	Fwd_block	sub	T>A	0	0
ref_510NT	104	A	83300	Fwd_block	sub	T>C	0	0
ref_510NT	104	A	83300	Fwd_block	sub	T>G	0	0
ref_510NT	105	C	83300	Fwd_block	del	delA	0	0
ref_510NT	105	C	83300	Fwd_block	del	delC	18	0.216
ref_510NT	105	C	83300	Fwd_block	del	delG	0	0
ref_510NT	105	C	83300	Fwd_block	del	delT	0	0
ref_510NT	105	C	83300	Fwd_block	sub	A>C	0	0
ref_510NT	105	C	83300	Fwd_block	sub	A>G	0	0
ref_510NT	105	C	83300	Fwd_block	sub	A>T	0	0
ref_510NT	105	C	83300	Fwd_block	sub	C>A	106	1.273
ref_510NT	105	C	83300	Fwd_block	sub	C>G	20	0.24
ref_510NT	105	C	83300	Fwd_block	sub	C>T	42	0.504
ref_510NT	105	C	83300	Fwd_block	sub	G>A	0	0
ref_510NT	105	C	83300	Fwd_block	sub	G>C	0	0
ref_510NT	105	C	83300	Fwd_block	sub	G>T	0	0
ref_510NT	105	C	83300	Fwd_block	sub	T>A	0	0
ref_510NT	105	C	83300	Fwd_block	sub	T>C	0	0
ref_510NT	105	C	83300	Fwd_block	sub	T>G	0	0
ref_510NT	106	C	83300	Fwd_block	del	delA	0	0
ref_510NT	106	C	83300	Fwd_block	del	delC	4	0.048
ref_510NT	106	C	83300	Fwd_block	del	delG	0	0
ref_510NT	106	C	83300	Fwd_block	del	delT	0	0
ref_510NT	106	C	83300	Fwd_block	sub	A>C	0	0
ref_510NT	106	C	83300	Fwd_block	sub	A>G	0	0
ref_510NT	106	C	83300	Fwd_block	sub	A>T	0	0
ref_510NT	106	C	83300	Fwd_block	sub	C>A	113	1.357
ref_510NT	106	C	83300	Fwd_block	sub	C>G	5	0.06
ref_510NT	106	C	83300	Fwd_block	sub	C>T	6	0.072
ref_510NT	106	C	83300	Fwd_block	sub	G>A	0	0
ref_510NT	106	C	83300	Fwd_block	sub	G>C	0	0
ref_510NT	106	C	83300	Fwd_block	sub	G>T	0	0
ref_510NT	106	C	83300	Fwd_block	sub	T>A	0	0
ref_510NT	106	C	83300	Fwd_block	sub	T>C	0	0
ref_510NT	106	C	83300	Fwd_block	sub	T>G	0	0
ref_510NT	107	A	83300	Fwd_block	del	delA	18	0.216
ref_510NT	107	A	83300	Fwd_block	del	delC	0	0
ref_510NT	107	A	83300	Fwd_block	del	delG	0	0
ref_510NT	107	A	83300	Fwd_block	del	delT	0	0
ref_510NT	107	A	83300	Fwd_block	sub	A>C	36	0.432
ref_510NT	107	A	83300	Fwd_block	sub	A>G	3	0.036
ref_510NT	107	A	83300	Fwd_block	sub	A>T	13	0.156
ref_510NT	107	A	83300	Fwd_block	sub	C>A	0	0
ref_510NT	107	A	83300	Fwd_block	sub	C>G	0	0
ref_510NT	107	A	83300	Fwd_block	sub	C>T	0	0
ref_510NT	107	A	83300	Fwd_block	sub	G>A	0	0
ref_510NT	107	A	83300	Fwd_block	sub	G>C	0	0
ref_510NT	107	A	83300	Fwd_block	sub	G>T	0	0
ref_510NT	107	A	83300	Fwd_block	sub	T>A	0	0
ref_510NT	107	A	83300	Fwd_block	sub	T>C	0	0
ref_510NT	107	A	83300	Fwd_block	sub	T>G	0	0
ref_510NT	108	T	83300	Fwd_block	del	delA	0	0
ref_510NT	108	T	83300	Fwd_block	del	delC	0	0
ref_510NT	108	T	83300	Fwd_block	del	delG	0	0
ref_510NT	108	T	83300	Fwd_block	del	delT	14	0.168
ref_510NT	108	T	83300	Fwd_block	sub	A>C	0	0
ref_510NT	108	T	83300	Fwd_block	sub	A>G	0	0
ref_510NT	108	T	83300	Fwd_block	sub	A>T	0	0
ref_510NT	108	T	83300	Fwd_block	sub	C>A	0	0
ref_510NT	108	T	83300	Fwd_block	sub	C>G	0	0
ref_510NT	108	T	83300	Fwd_block	sub	C>T	0	0
ref_510NT	108	T	83300	Fwd_block	sub	G>A	0	0
ref_510NT	108	T	83300	Fwd_block	sub	G>C	0	0
ref_510NT	108	T	83300	Fwd_block	sub	G>T	0	0
ref_510NT	108	T	83300	Fwd_block	sub	T>A	522	6.267
ref_510NT	108	T	83300	Fwd_block	sub	T>C	15	0.18
ref_510NT	108	T	83300	Fwd_block	sub	T>G	154	1.849
ref_510NT	109	A	83300	Fwd_block	del	delA	16	0.192
ref_510NT	109	A	83300	Fwd_block	del	delC	0	0
ref_510NT	109	A	83300	Fwd_block	del	delG	0	0
ref_510NT	109	A	83300	Fwd_block	del	delT	0	0
ref_510NT	109	A	83300	Fwd_block	sub	A>C	14	0.168
ref_510NT	109	A	83300	Fwd_block	sub	A>G	8	0.096
ref_510NT	109	A	83300	Fwd_block	sub	A>T	54	0.648
ref_510NT	109	A	83300	Fwd_block	sub	C>A	0	0
ref_510NT	109	A	83300	Fwd_block	sub	C>G	0	0
ref_510NT	109	A	83300	Fwd_block	sub	C>T	0	0
ref_510NT	109	A	83300	Fwd_block	sub	G>A	0	0
ref_510NT	109	A	83300	Fwd_block	sub	G>C	0	0
ref_510NT	109	A	83300	Fwd_block	sub	G>T	0	0
ref_510NT	109	A	83300	Fwd_block	sub	T>A	0	0
ref_510NT	109	A	83300	Fwd_block	sub	T>C	0	0
ref_510NT	109	A	83300	Fwd_block	sub	T>G	0	0
ref_510NT	110	T	83300	Fwd_block	del	delA	0	0
ref_510NT	110	T	83300	Fwd_block	del	delC	0	0
ref_510NT	110	T	83300	Fwd_block	del	delG	0	0
ref_510NT	110	T	83300	Fwd_block	del	delT	7	0.084
ref_510NT	110	T	83300	Fwd_block	sub	A>C	0	0
ref_510NT	110	T	83300	Fwd_block	sub	A>G	0	0
ref_510NT	110	T	83300	Fwd_block	sub	A>T	0	0
ref_510NT	110	T	83300	Fwd_block	sub	C>A	0	0
ref_510NT	110	T	83300	Fwd_block	sub	C>G	0	0
ref_510NT	110	T	83300	Fwd_block	sub	C>T	0	0
ref_510NT	110	T	83300	Fwd_block	sub	G>A	0	0
ref_510NT	110	T	83300	Fwd_block	sub	G>C	0	0
ref_510NT	110	T	83300	Fwd_block	sub	G>T	0	0
ref_510NT	110	T	83300	Fwd_block	sub	T>A	236	2.833
ref_510NT	110	T	83300	Fwd_block	sub	T>C	0	0
ref_510NT	110	T	83300	Fwd_block	sub	T>G	5	0.06
ref_510NT	111	G	83300	Fwd_block	del	delA	0	0
ref_510NT	111	G	83300	Fwd_block	del	delC	0	0
ref_510NT	111	G	83300	Fwd_block	del	delG	5	0.06
ref_510NT	111	G	83300	Fwd_block	del	delT	0	0
ref_510NT	111	G	83300	Fwd_block	sub	A>C	0	0
ref_510NT	111	G	83300	Fwd_block	sub	A>G	0	0
ref_510NT	111	G	83300	Fwd_block	sub	A>T	0	0
ref_510NT	111	G	83300	Fwd_block	sub	C>A	0	0
ref_510NT	111	G	83300	Fwd_block	sub	C>G	0	0
ref_510NT	111	G	83300	Fwd_block	sub	C>T	0	0
ref_510NT	111	G	83300	Fwd_block	sub	G>A	27	0.324
ref_510NT	111	G	83300	Fwd_block	sub	G>C	23	0.276
ref_510NT	111	G	83300	Fwd_block	sub	G>T	619	7.431
ref_510NT	111	G	83300	Fwd_block	sub	T>A	0	0
ref_510NT	111	G	83300	Fwd_block	sub	T>C	0	0
ref_510NT	111	G	83300	Fwd_block	sub	T>G	0	0
ref_510NT	112	A	83300	Fwd_block	del	delA	9	0.108
ref_510NT	112	A	83300	Fwd_block	del	delC	0	0
ref_510NT	112	A	83300	Fwd_block	del	delG	0	0
ref_510NT	112	A	83300	Fwd_block	del	delT	0	0
ref_510NT	112	A	83300	Fwd_block	sub	A>C	5	0.06
ref_510NT	112	A	83300	Fwd_block	sub	A>G	21	0.252
ref_510NT	112	A	83300	Fwd_block	sub	A>T	137	1.645
ref_510NT	112	A	83300	Fwd_block	sub	C>A	0	0
ref_510NT	112	A	83300	Fwd_block	sub	C>G	0	0
ref_510NT	112	A	83300	Fwd_block	sub	C>T	0	0
ref_510NT	112	A	83300	Fwd_block	sub	G>A	0	0
ref_510NT	112	A	83300	Fwd_block	sub	G>C	0	0
ref_510NT	112	A	83300	Fwd_block	sub	G>T	0	0
ref_510NT	112	A	83300	Fwd_block	sub	T>A	0	0
ref_510NT	112	A	83300	Fwd_block	sub	T>C	0	0
ref_510NT	112	A	83300	Fwd_block	sub	T>G	0	0
ref_510NT	113	A	83300	Fwd_block	del	delA	7	0.084
ref_510NT	113	A	83300	Fwd_block	del	delC	0	0
ref_510NT	113	A	83300	Fwd_block	del	delG	0	0
ref_510NT	113	A	83300	Fwd_block	del	delT	0	0
ref_510NT	113	A	83300	Fwd_block	sub	A>C	58	0.696
ref_510NT	113	A	83300	Fwd_block	sub	A>G	26	0.312
ref_510NT	113	A	83300	Fwd_block	sub	A>T	26	0.312
ref_510NT	113	A	83300	Fwd_block	sub	C>A	0	0
ref_510NT	113	A	83300	Fwd_block	sub	C>G	0	0
ref_510NT	113	A	83300	Fwd_block	sub	C>T	0	0
ref_510NT	113	A	83300	Fwd_block	sub	G>A	0	0
ref_510NT	113	A	83300	Fwd_block	sub	G>C	0	0
ref_510NT	113	A	83300	Fwd_block	sub	G>T	0	0
ref_510NT	113	A	83300	Fwd_block	sub	T>A	0	0
ref_510NT	113	A	83300	Fwd_block	sub	T>C	0	0
ref_510NT	113	A	83300	Fwd_block	sub	T>G	0	0
ref_510NT	114	G	83300	Fwd_block	del	delA	0	0
ref_510NT	114	G	83300	Fwd_block	del	delC	0	0
ref_510NT	114	G	83300	Fwd_block	del	delG	29	0.348
ref_510NT	114	G	83300	Fwd_block	del	delT	0	0
ref_510NT	114	G	83300	Fwd_block	sub	A>C	0	0
ref_510NT	114	G	83300	Fwd_block	sub	A>G	0	0
ref_510NT	114	G	83300	Fwd_block	sub	A>T	0	0
ref_510NT	114	G	83300	Fwd_block	sub	C>A	0	0
ref_510NT	114	G	83300	Fwd_block	sub	C>G	0	0
ref_510NT	114	G	83300	Fwd_block	sub	C>T	0	0
ref_510NT	114	G	83300	Fwd_block	sub	G>A	66	0.792
ref_510NT	114	G	83300	Fwd_block	sub	G>C	103	1.236
ref_510NT	114	G	83300	Fwd_block	sub	G>T	430	5.162
ref_510NT	114	G	83300	Fwd_block	sub	T>A	0	0
ref_510NT	114	G	83300	Fwd_block	sub	T>C	0	0
ref_510NT	114	G	83300	Fwd_block	sub	T>G	0	0
ref_510NT	115	C	83300	Fwd_block	del	delA	0	0
ref_510NT	115	C	83300	Fwd_block	del	delC	10	0.12
ref_510NT	115	C	83300	Fwd_block	del	delG	0	0
ref_510NT	115	C	83300	Fwd_block	del	delT	0	0
ref_510NT	115	C	83300	Fwd_block	sub	A>C	0	0
ref_510NT	115	C	83300	Fwd_block	sub	A>G	0	0
ref_510NT	115	C	83300	Fwd_block	sub	A>T	0	0
ref_510NT	115	C	83300	Fwd_block	sub	C>A	185	2.221
ref_510NT	115	C	83300	Fwd_block	sub	C>G	5	0.06
ref_510NT	115	C	83300	Fwd_block	sub	C>T	44	0.528
ref_510NT	115	C	83300	Fwd_block	sub	G>A	0	0
ref_510NT	115	C	83300	Fwd_block	sub	G>C	0	0
ref_510NT	115	C	83300	Fwd_block	sub	G>T	0	0
ref_510NT	115	C	83300	Fwd_block	sub	T>A	0	0
ref_510NT	115	C	83300	Fwd_block	sub	T>C	0	0
ref_510NT	115	C	83300	Fwd_block	sub	T>G	0	0
ref_510NT	116	A	83300	Fwd_block	del	delA	11	0.132
ref_510NT	116	A	83300	Fwd_block	del	delC	0	0
ref_510NT	116	A	83300	Fwd_block	del	delG	0	0
ref_510NT	116	A	83300	Fwd_block	del	delT	0	0
ref_510NT	116	A	83300	Fwd_block	sub	A>C	75	0.9
ref_510NT	116	A	83300	Fwd_block	sub	A>G	10	0.12
ref_510NT	116	A	83300	Fwd_block	sub	A>T	26	0.312
ref_510NT	116	A	83300	Fwd_block	sub	C>A	0	0
ref_510NT	116	A	83300	Fwd_block	sub	C>G	0	0
ref_510NT	116	A	83300	Fwd_block	sub	C>T	0	0
ref_510NT	116	A	83300	Fwd_block	sub	G>A	0	0
ref_510NT	116	A	83300	Fwd_block	sub	G>C	0	0
ref_510NT	116	A	83300	Fwd_block	sub	G>T	0	0
ref_510NT	116	A	83300	Fwd_block	sub	T>A	0	0
ref_510NT	116	A	83300	Fwd_block	sub	T>C	0	0
ref_510NT	116	A	83300	Fwd_block	sub	T>G	0	0
ref_510NT	117	G	83300	Fwd_block	del	delA	0	0
ref_510NT	117	G	83300	Fwd_block	del	delC	0	0
ref_510NT	117	G	83300	Fwd_block	del	delG	18	0.216
ref_510NT	117	G	83300	Fwd_block	del	delT	0	0
ref_510NT	117	G	83300	Fwd_block	sub	A>C	0	0
ref_510NT	117	G	83300	Fwd_block	sub	A>G	0	0
ref_510NT	117	G	83300	Fwd_block	sub	A>T	0	0
ref_510NT	117	G	83300	Fwd_block	sub	C>A	0	0
ref_510NT	117	G	83300	Fwd_block	sub	C>G	0	0
ref_510NT	117	G	83300	Fwd_block	sub	C>T	0	0
ref_510NT	117	G	83300	Fwd_block	sub	G>A	88	1.056
ref_510NT	117	G	83300	Fwd_block	sub	G>C	128	1.537
ref_510NT	117	G	83300	Fwd_block	sub	G>T	135	1.621
ref_510NT	117	G	83300	Fwd_block	sub	T>A	0	0
ref_510NT	117	G	83300	Fwd_block	sub	T>C	0	0
ref_510NT	117	G	83300	Fwd_block	sub	T>G	0	0
ref_510NT	118	C	83300	Fwd_block	del	delA	0	0
ref_510NT	118	C	83300	Fwd_block	del	delC	25	0.3
ref_510NT	118	C	83300	Fwd_block	del	delG	0	0
ref_510NT	118	C	83300	Fwd_block	del	delT	0	0
ref_510NT	118	C	83300	Fwd_block	sub	A>C	0	0
ref_510NT	118	C	83300	Fwd_block	sub	A>G	0	0
ref_510NT	118	C	83300	Fwd_block	sub	A>T	0	0
ref_510NT	118	C	83300	Fwd_block	sub	C>A	150	1.801
ref_510NT	118	C	83300	Fwd_block	sub	C>G	13	0.156
ref_510NT	118	C	83300	Fwd_block	sub	C>T	61	0.732
ref_510NT	118	C	83300	Fwd_block	sub	G>A	0	0
ref_510NT	118	C	83300	Fwd_block	sub	G>C	0	0
ref_510NT	118	C	83300	Fwd_block	sub	G>T	0	0
ref_510NT	118	C	83300	Fwd_block	sub	T>A	0	0
ref_510NT	118	C	83300	Fwd_block	sub	T>C	0	0
ref_510NT	118	C	83300	Fwd_block	sub	T>G	0	0
ref_510NT	119	A	83300	Fwd_block	del	delA	16	0.192
ref_510NT	119	A	83300	Fwd_block	del	delC	0	0
ref_510NT	119	A	83300	Fwd_block	del	delG	0	0
ref_510NT	119	A	83300	Fwd_block	del	delT	0	0
ref_510NT	119	A	83300	Fwd_block	sub	A>C	43	0.516
ref_510NT	119	A	83300	Fwd_block	sub	A>G	17	0.204
ref_510NT	119	A	83300	Fwd_block	sub	A>T	60	0.72
ref_510NT	119	A	83300	Fwd_block	sub	C>A	0	0
ref_510NT	119	A	83300	Fwd_block	sub	C>G	0	0
ref_510NT	119	A	83300	Fwd_block	sub	C>T	0	0
ref_510NT	119	A	83300	Fwd_block	sub	G>A	0	0
ref_510NT	119	A	83300	Fwd_block	sub	G>C	0	0
ref_510NT	119	A	83300	Fwd_block	sub	G>T	0	0
ref_510NT	119	A	83300	Fwd_block	sub	T>A	0	0
ref_510NT	119	A	83300	Fwd_block	sub	T>C	0	0
ref_510NT	119	A	83300	Fwd_block	sub	T>G	0	0
ref_510NT	120	T	83300	Fwd_block	del	delA	0	0
ref_510NT	120	T	83300	Fwd_block	del	delC	0	0
ref_510NT	120	T	83300	Fwd_block	del	delG	0	0
ref_510NT	120	T	83300	Fwd_block	del	delT	11	0.132
ref_510NT	120	T	83300	Fwd_block	sub	A>C	0	0
ref_510NT	120	T	83300	Fwd_block	sub	A>G	0	0
ref_510NT	120	T	83300	Fwd_block	sub	A>T	0	0
ref_510NT	120	T	83300	Fwd_block	sub	C>A	0	0
ref_510NT	120	T	83300	Fwd_block	sub	C>G	0	0
ref_510NT	120	T	83300	Fwd_block	sub	C>T	0	0
ref_510NT	120	T	83300	Fwd_block	sub	G>A	0	0
ref_510NT	120	T	83300	Fwd_block	sub	G>C	0	0
ref_510NT	120	T	83300	Fwd_block	sub	G>T	0	0
ref_510NT	120	T	83300	Fwd_block	sub	T>A	300	3.601
ref_510NT	120	T	83300	Fwd_block	sub	T>C	8	0.096
ref_510NT	120	T	83300	Fwd_block	sub	T>G	25	0.3
ref_510NT	121	G	83300	Fwd_block	del	delA	0	0
ref_510NT	121	G	83300	Fwd_block	del	delC	0	0
ref_510NT	121	G	83300	Fwd_block	del	delG	8	0.096
ref_510NT	121	G	83300	Fwd_block	del	delT	0	0
ref_510NT	121	G	83300	Fwd_block	sub	A>C	0	0
ref_510NT	121	G	83300	Fwd_block	sub	A>G	0	0
ref_510NT	121	G	83300	Fwd_block	sub	A>T	0	0
ref_510NT	121	G	83300	Fwd_block	sub	C>A	0	0
ref_510NT	121	G	83300	Fwd_block	sub	C>G	0	0
ref_510NT	121	G	83300	Fwd_block	sub	C>T	0	0
ref_510NT	121	G	83300	Fwd_block	sub	G>A	39	0.468
ref_510NT	121	G	83300	Fwd_block	sub	G>C	31	0.372
ref_510NT	121	G	83300	Fwd_block	sub	G>T	544	6.531
ref_510NT	121	G	83300	Fwd_block	sub	T>A	0	0
ref_510NT	121	G	83300	Fwd_block	sub	T>C	0	0
ref_510NT	121	G	83300	Fwd_block	sub	T>G	0	0
ref_510NT	122	A	83300	Fwd_block	del	delA	23	0.276
ref_510NT	122	A	83300	Fwd_block	del	delC	0	0
ref_510NT	122	A	83300	Fwd_block	del	delG	0	0
ref_510NT	122	A	83300	Fwd_block	del	delT	0	0
ref_510NT	122	A	83300	Fwd_block	sub	A>C	10	0.12
ref_510NT	122	A	83300	Fwd_block	sub	A>G	20	0.24
ref_510NT	122	A	83300	Fwd_block	sub	A>T	109	1.309
ref_510NT	122	A	83300	Fwd_block	sub	C>A	0	0
ref_510NT	122	A	83300	Fwd_block	sub	C>G	0	0
ref_510NT	122	A	83300	Fwd_block	sub	C>T	0	0
ref_510NT	122	A	83300	Fwd_block	sub	G>A	0	0
ref_510NT	122	A	83300	Fwd_block	sub	G>C	0	0
ref_510NT	122	A	83300	Fwd_block	sub	G>T	0	0
ref_510NT	122	A	83300	Fwd_block	sub	T>A	0	0
ref_510NT	122	A	83300	Fwd_block	sub	T>C	0	0
ref_510NT	122	A	83300	Fwd_block	sub	T>G	0	0
ref_510NT	123	C	83300	Fwd_block	del	delA	0	0
ref_510NT	123	C	83300	Fwd_block	del	delC	105	1.261
ref_510NT	123	C	83300	Fwd_block	del	delG	0	0
ref_510NT	123	C	83300	Fwd_block	del	delT	0	0
ref_510NT	123	C	83300	Fwd_block	sub	A>C	0	0
ref_510NT	123	C	83300	Fwd_block	sub	A>G	0	0
ref_510NT	123	C	83300	Fwd_block	sub	A>T	0	0
ref_510NT	123	C	83300	Fwd_block	sub	C>A	427	5.126
ref_510NT	123	C	83300	Fwd_block	sub	C>G	48	0.576
ref_510NT	123	C	83300	Fwd_block	sub	C>T	30	0.36
ref_510NT	123	C	83300	Fwd_block	sub	G>A	0	0
ref_510NT	123	C	83300	Fwd_block	sub	G>C	0	0
ref_510NT	123	C	83300	Fwd_block	sub	G>T	0	0
ref_510NT	123	C	83300	Fwd_block	sub	T>A	0	0
ref_510NT	123	C	83300	Fwd_block	sub	T>C	0	0
ref_510NT	123	C	83300	Fwd_block	sub	T>G	0	0
ref_510NT	124	T	83300	Fwd_block	del	delA	0	0
ref_510NT	124	T	83300	Fwd_block	del	delC	0	0
ref_510NT	124	T	83300	Fwd_block	del	delG	0	0
ref_510NT	124	T	83300	Fwd_block	del	delT	29	0.348
ref_510NT	124	T	83300	Fwd_block	sub	A>C	0	0
ref_510NT	124	T	83300	Fwd_block	sub	A>G	0	0
ref_510NT	124	T	83300	Fwd_block	sub	A>T	0	0
ref_510NT	124	T	83300	Fwd_block	sub	C>A	0	0
ref_510NT	124	T	83300	Fwd_block	sub	C>G	0	0
ref_510NT	124	T	83300	Fwd_block	sub	C>T	0	0
ref_510NT	124	T	83300	Fwd_block	sub	G>A	0	0
ref_510NT	124	T	83300	Fwd_block	sub	G>C	0	0
ref_510NT	124	T	83300	Fwd_block	sub	G>T	0	0
ref_510NT	124	T	83300	Fwd_block	sub	T>A	269	3.229
ref_510NT	124	T	83300	Fwd_block	sub	T>C	15	0.18
ref_510NT	124	T	83300	Fwd_block	sub	T>G	74	0.888
ref_510NT	125	T	83300	Fwd_block	del	delA	0	0
ref_510NT	125	T	83300	Fwd_block	del	delC	0	0
ref_510NT	125	T	83300	Fwd_block	del	delG	0	0
ref_510NT	125	T	83300	Fwd_block	del	delT	8	0.096
ref_510NT	125	T	83300	Fwd_block	sub	A>C	0	0
ref_510NT	125	T	83300	Fwd_block	sub	A>G	0	0
ref_510NT	125	T	83300	Fwd_block	sub	A>T	0	0
ref_510NT	125	T	83300	Fwd_block	sub	C>A	0	0
ref_510NT	125	T	83300	Fwd_block	sub	C>G	0	0
ref_510NT	125	T	83300	Fwd_block	sub	C>T	0	0
ref_510NT	125	T	83300	Fwd_block	sub	G>A	0	0
ref_510NT	125	T	83300	Fwd_block	sub	G>C	0	0
ref_510NT	125	T	83300	Fwd_block	sub	G>T	0	0
ref_510NT	125	T	83300	Fwd_block	sub	T>A	208	2.497
[truncated: 6,162 more rows]
